# Supplementary material for: Circulating microRNAs in patients with intracranial aneurysms
Source: PLoS One. 2017 May 1;12(5):e0176558. doi: 10.1371/journal.pone.0176558 (PMC5411042; doi:10.1371/journal.pone.0176558)
Supplement: S1 File — (XLSX) [file pone.0176558.s001.xlsx]

## Sheet: discovery
		case	control	case	control	case	control	case	control	case	control	case	control	case	control	case	control	case	control	case	control	case	control	case	control	case	control	case	control	case	control
		P109339	P109129	P109125	P109320	P109178	P109234	P109123	P109336	P109142	P109315	P109312	P109176	P109183	P109122	P109241	P109177	P109175	P109109	P109116	P109219	P109114	P109332	P109121	P109317	P109218	P109120	P109331	P109149	P109148	P109159
A1	hsa-miR-495-3p	20.009	23.62	24.268	22.559	23.295	23.74	29.013	24.491	21.42	20.762	22.956	23.157	19.543	21.769	22.477	20.871	19.477	23.356	21.542	22.54	25.227	23.207	24.948	23.587	20.535	22.103	24.471	21.858	21.343	23.436
A2	hsa-let-7c-5p	21.222	23.202	23.971	23.596	22.147	22.745	25.355	22.85	22.273	20.97	22.307	22.649	20.86	22.241	22.479	20.983	21.041	23.231	23.041	23.057	23.99	22.361	23.548	22.239	21.846	21.613	22.093	21.149	21.594	22.968
A3	hsa-miR-3141	28.577	28.364	28.627	28.275	27.91	27.96	29.114	28.907	27.975	27.802	29.071	29.142	27.637	28.744	28.707	27.881	27.902	28.053	28.739	28.27	28.353	27.942	28.368	29.213	28.495	28.817	29.156	28.29	28.788	28.69
A4	hsa-miR-184	30	30	30	30	30	30	30	30	30	30	30	30	30	30	30	30	30	30	28.612	30	30	30	30	30	30	30	30	30	30	30
A5	hsa-miR-532-5p	22.711	24.375	27.109	24.971	24.423	24.431	27.495	25.826	24.019	22.666	25.199	24.569	23.113	25.719	24.804	24.161	23.172	25.867	25.207	25.27	26.044	25.025	27.059	24.944	24.509	25.109	25.675	23.641	24.328	26.018
A6	hsa-miR-152-3p	20.288	22.788	24.468	22.744	22.317	22.578	27.122	22.412	21.692	19.649	22.617	23.82	20.282	23.259	22.415	21.146	20.315	24.174	22.88	23.403	24.604	23.354	25.752	23.629	21.661	22.592	23.319	21.42	21.599	23.538
A7	hsa-miR-1231	29.116	28.632	28.544	28.033	27.783	28.368	27.763	27.347	26.507	26.418	28.828	29.322	28.095	27.852	28.342	27.373	27.483	26.793	26.644	26.094	25.836	25.65	28.866	28.952	29.315	27.983	27.528	27.423	27.464	27.118
A8	hsa-miR-3911	27.772	29.877	29.014	28.92	28.518	29.12	29.148	29.681	28.437	28.479	29.271	28.978	28.361	29.767	29.172	29.258	29.385	29.402	29.029	29.183	29.22	28.53	29.954	29.356	29.352	27.85	29.415	29.67	28.503	29.207
A9	hsa-miR-223-5p	20.773	24.094	24.509	23.632	23.092	23.121	27.299	23.056	22.357	20.885	23.493	23.752	20.623	23.801	22.926	22	21.569	24.335	23.609	23.872	25.042	23.89	25.6	24.173	22.291	23.346	24.101	22.242	22.381	24.107
A10	hsa-miR-1909-5p	27.952	27.741	28.482	27.895	28.419	27.433	27.492	27.558	27.535	27.206	28.059	28.33	27.374	27.704	28.03	27.983	27.586	27.533	27.553	27.595	27.379	27.195	28.22	27.967	27.984	28.028	27.252	27.694	27.454	28.455
A11	hsa-miR-4291	19.088	22.686	23.479	21.992	21.153	21.489	26.86	21.622	20.674	18.926	21.321	22.592	18.997	22.195	21.582	19.971	19.166	23.21	22.136	22.215	23.392	21.8	24.248	22.319	20.476	21.715	22.147	20.31	20.603	22.447
A12	hsa-miR-205-5p	26.423	25.94	26.63	27.196	26.39	26.839	27.165	26.974	25.972	26.781	26.203	27.17	25.539	26.603	26.502	25.694	25.739	26.178	26.106	26.716	26.175	25.94	26.897	27.271	26.94	26.053	26.559	26.091	25.956	26.859
A13	hsa-miR-3651	27.675	28.574	30	29.917	29.188	29.854	30	30	29.231	28.294	29.69	28.51	28.057	29.733	28.861	29.016	29.323	28.385	30	29.727	29.348	28.877	30	29.854	27.912	30	28.481	28.897	28.107	30
A14	hsa-miR-1587	23.671	25.418	25.748	24.986	24.264	24.861	26.279	25.791	24.755	24.29	25.169	26.39	24.312	25.753	25.413	25.122	24.84	25.521	25.807	25.279	25.279	25.025	26.206	25.388	25.144	25.463	25.804	24.693	24.798	26.962
A15	hsa-miR-372-3p	30	30	30	30	30	30	30	30	30	30	30	30	30	30	30	30	30	30	30	30	30	30	30	30	30	30	30	30	30	30
A16	hsa-miR-1260a	16.999	18.389	19.886	18.211	18.344	17.632	20.928	18.287	17.72	17	18.835	19.072	17.317	19.377	18.587	18.177	17.365	19.577	18.568	18.388	19.008	18.78	20.476	19.434	18.009	19.219	18.999	17.296	18.284	19.536
A17	hsa-miR-19b-1-5p	28.104	30	30	29.958	30	30	30	30	29.183	26.905	30	30	27.493	30	30	28.608	27.946	30	30	30	29.774	30	30	30	30	30	30	29.035	30	30
A18	hsa-let-7a-3p	22.609	26.122	26.39	25.681	24.639	24.931	28.232	25.197	24.178	22.388	25.396	25.8	22.797	25.943	24.893	24.221	23.069	26.351	25.55	25.681	26.642	25.746	27.595	26.27	24.492	25.219	26.218	24.048	24.511	26.031
A19	hsa-miR-183-3p	28.201	28.051	29.62	28.578	28.403	28.32	28.333	28.695	27.829	28.119	28.846	28.186	28.184	28.428	28.528	28.382	28.371	28.594	28.546	28.416	28.529	28.082	28.187	28.294	28.383	28.09	28.616	27.965	28.094	28.447
A20	hsa-miR-1290	26.401	27.291	27.622	27.269	24.976	26.849	27.787	28.354	28.182	26.299	27.936	27.897	26.474	27.218	26.969	26.228	26.632	27.505	27.977	26.401	27.616	27.215	28.054	27.656	27.137	26.284	26.592	26.218	26.177	28.707
A21	hsa-miR-628-3p	21.008	21.963	22.268	22.51	21.981	22.044	22.386	21.858	21.691	20.966	21.955	22.086	21.095	22.13	21.811	21.506	21.418	21.995	22.06	21.905	22.038	21.695	21.947	21.851	21.661	21.713	21.795	21.463	21.443	21.855
A22	hsa-miR-92b-3p	21.911	23.022	24.869	24.036	22.966	22.939	24.61	23.364	22.769	21.592	23.451	22.648	21.767	23.352	23.204	22.361	22.039	23.966	22.939	23.427	23.908	23.081	24.039	22.926	22.994	23.286	23.451	22.433	22.919	23.991
A23	hsa-miR-7-2-3p	24.176	24.607	24.566	24.505	24.517	24.636	24.491	24.363	24.13	23.933	24.8	24.682	24.255	24.027	24.16	23.97	24.11	24.088	24.094	23.784	23.69	23.383	24.332	24.307	24.057	23.987	23.937	23.914	23.855	23.921
A24	hsa-miR-144-5p	23.573	24.282	26.124	26.254	24.086	25.108	27.382	25.11	24.344	21.809	25.103	25.285	22.864	24.195	24.824	23.044	23.063	25.989	27.1	26.206	26.213	24.798	26.209	24.667	25.027	24.779	24.232	23.714	24.572	26.108
B1	hsa-miR-3610	21.045	23.169	23.402	22.632	22.675	22.933	24.705	22.925	21.634	21.772	23.536	23.655	21.906	23.561	23.217	22.867	22.064	23.456	23.233	22.912	23.576	23.259	24.297	23.622	22.738	23.207	23.22	22.181	23.011	24.309
B2	hsa-miR-199b-5p	22.673	25.859	27.173	25.942	24.61	24.463	29.632	26.297	24.08	21.906	24.763	25.615	22.613	26.115	24.926	23.194	22.126	26.877	25.602	25.802	26.784	24.604	27.558	25.69	24.095	24.406	26.178	23.215	24.233	25.724
B3	hsa-miR-1286	28.344	29.664	28.219	28.674	28.913	29.793	28.13	29.766	27.786	28.303	29.064	28.786	29.269	29.279	28.616	28.465	28.742	28.603	29.467	28.847	29.132	28.874	28.849	29.684	29.264	29.311	28.335	28.541	28.652	28.96
B4	hsa-miR-497-5p	23.957	27.909	27.622	26.519	26.356	26.517	29.059	28.335	24.978	24.499	26.375	27.493	23.586	27.553	26.204	25.253	23.903	27.809	26.626	26.549	28.461	27.462	28.185	27.553	26.083	26.161	27.993	24.984	26.75	28.563
B5	hsa-miR-18b-5p	22.15	25.166	26.198	24.512	24.303	24.693	29.505	24.412	23.572	22.091	24.775	25.438	22.061	25.171	24.32	23.434	22.654	25.765	24.397	25.81	24.981	24.404	26.034	24.998	23.811	24.642	24.827	22.978	23.606	25.414
B6	hsa-miR-214-3p	27.54	27.785	29.312	29.104	27.627	28.312	28.89	28.9	28.746	28.561	27.7	28.252	27.459	28.802	29.144	27.213	27.281	28.345	27.906	28.185	29.379	27.855	29.494	28.379	29.729	27.644	28.474	27.912	29.082	29.586
B7	hsa-miR-34a-5p	24.108	26.443	27.125	26.184	23.033	24.852	24.919	24.32	23.432	22.868	25.877	27.126	24.681	25.824	24.129	24.289	23.466	24.137	23.639	23.456	23.294	22.975	28.974	26.694	25.496	25.226	25.177	24.079	23.848	23.783
B8	hsa-miR-4732-5p	25.393	26.016	26.612	26.278	26	26.092	26.744	26.469	25.964	25.513	26.462	26.465	25.939	26.902	26.235	25.348	25.824	26.811	26.236	26.377	26.618	26.397	26.847	26.215	26.569	25.64	25.266	25.801	26.362	27.353
B9	hsa-miR-660-5p	21.901	23.461	25.805	24.357	23.363	23.569	25.534	24.259	22.972	21.686	24.813	23.525	22.265	24.182	23.59	23.417	22.428	24.695	23.677	24.479	25.249	24.407	25.517	23.972	23.712	24.137	24.571	22.937	24.296	25.55
B10	hsa-miR-3120-3p	23.244	27.257	27.813	26.899	26.033	26.194	30	26.069	25.174	23.269	25.633	27.626	23.564	27.089	25.711	24.829	23.866	27.249	26.799	26.231	27.452	26.657	29.035	27.253	25.145	26.16	27.04	24.952	25.304	27.523
B11	hsa-miR-151b	15.856	19.475	20.58	19.088	18.197	18.334	23.938	18.754	17.673	15.639	18.573	20.028	15.845	19.26	18.574	17.234	16.533	20.14	19.426	19.428	20.75	19.013	21.514	19.373	17.706	18.764	19.374	17.255	17.572	19.513
B12	hsa-miR-423-5p	16.815	19.42	20.394	18.844	18.585	18.353	21.868	18.622	18.202	17.229	19.278	19.731	17.258	19.537	18.888	18.204	17.824	20.003	18.947	19.04	19.717	18.965	20.881	19.43	18.267	19.363	19.453	18.177	18.316	19.509
B13	hsa-miR-4687-5p	22.213	22.315	22.557	22.486	22.396	22.583	22.685	23.142	22.297	22.195	22.495	22.371	22.255	22.474	22.253	22.183	22.527	22.442	22.514	22.347	22.152	22.072	22.198	22.282	22.292	22.096	22.102	22.074	22.137	22.244
B14	hsa-miR-93-3p	21.737	23.134	25.834	23.452	23.038	22.976	27.184	23.962	22.654	21.21	23.839	23.948	21.425	24.19	23.4	22.562	21.843	24.855	24.367	23.88	25.092	23.45	25.769	23.777	22.739	23.899	24.261	22.355	23.053	24.376
B15	hsa-miR-2276-3p	25.868	26.214	26.188	26.36	25.939	26.621	25.821	27.009	25.922	25.997	25.959	26.293	26.084	26.605	26.209	26.757	26.526	25.424	25.825	25.773	26.908	26.405	27.165	27.124	26.752	26.385	26.188	26.165	25.997	27.018
B16	hsa-miR-33a-5p	23.557	27.545	28.428	27.014	26.62	26.869	29.483	27.845	24.932	23.337	26.664	26.942	23.908	27.699	26.643	24.842	23.396	27.243	26.933	27.449	27.5	26.4	30	27.391	26.01	26.561	27.765	24.522	25.525	27.664
B17	hsa-miR-150-5p	18.887	18.824	20.45	20.638	18.945	19.18	20.176	20.261	18.984	18.851	19.457	18.976	18.331	19.688	19.058	20.139	18.29	20.023	19.134	20.227	21.124	19.759	20.51	21.197	19.395	19.256	20.096	19.889	19.932	20.351
B18	hsa-miR-21-5p	13.842	17.448	18.182	16.896	16.352	16.391	20.55	16.408	15.543	13.71	16.907	17.595	13.855	17.193	16.455	15.319	14.32	18.048	16.757	17.183	18.622	16.876	19.282	17.506	15.66	16.608	17.433	15.226	15.78	17.393
B19	hsa-miR-329-3p	21.909	24.922	24.961	23.477	24.873	25.09	30	25.669	23.119	22.967	24.144	23.741	20.716	23.46	23.248	22.762	20.916	24.24	22.708	23.696	26.745	24.641	26.339	24.653	22.158	23.5	26.274	23.183	23.053	24.366
B20	hsa-miR-550a-5p	25.015	26.987	30	27.985	27.403	27.505	28.282	28.279	26.853	26.124	26.961	26.985	25.341	28.304	27.673	26.648	26.158	28.786	27.645	28.173	28.249	27.775	28.93	27.342	26.985	28.483	28.176	26.527	27.25	27.898
B21	hsa-miR-378b	24.029	25.552	28.081	25.997	24.968	26.048	28.212	26.657	25.602	24.227	26.282	30	24.202	26.736	25.923	25.471	24.668	26.955	26.254	26.297	26.799	26.022	28.38	26.449	25.916	26.734	26.963	24.978	25.883	27.458
B22	hsa-miR-28-5p	19.826	23.465	24.549	23.003	22.385	22.382	27.518	23.272	21.417	19.163	22.894	23.961	19.745	23.606	22.463	21.016	20.129	24.23	22.971	23.469	24.614	22.789	25.259	23.584	21.798	22.61	23.597	21.138	21.587	23.636
B23	hsa-miR-138-1-3p	29.854	29.228	30	30	30	29.585	29.351	30	30	29.606	30	30	29.724	30	30	29.925	28.831	30	29.603	29.96	28.875	29.78	30	30	30	30	29.469	28.618	28.619	30
B24	hsa-miR-193a-5p	25.39	25.542	26.733	25.967	22.726	25.249	25.889	26.115	25.965	25.817	26.272	25.803	25.216	26.131	26.069	26.556	25.472	26.777	25.884	25.674	25.968	25.882	26.336	25.992	26.169	26.28	26.167	25.763	26.542	27.107
C1	hsa-miR-26b-3p	23.495	26.832	28.385	26.377	25.607	25.345	28.893	25.926	24.911	23.643	26.373	27.202	23.813	27.307	25.939	24.82	24.054	27.366	26.18	26.436	26.777	25.907	28.805	27.529	25.189	26.76	26.976	24.914	25.794	26.579
C2	hsa-miR-16-2-3p	22.027	24.215	26.259	24.822	23.796	24.179	26.979	24.307	23.502	21.834	24.43	24.665	22.116	25.005	24.103	23.4	22.516	25.573	24.846	25.075	26.003	24.422	26.184	24.689	23.679	24.543	25.052	23.16	23.834	25.071
C3	hsa-miR-146a-5p	15.301	19.047	20.023	18.043	17.928	17.403	23.021	17.663	16.691	15.289	18.308	19.279	15.667	18.918	17.753	17.197	16.055	19.423	17.986	18.453	19.535	18.546	21.22	19.177	16.97	18.668	18.656	16.973	17.224	19.189
C4	hsa-miR-3200-3p	29.203	28.981	30	30	28.984	30	30	30	29.006	28.088	28.691	29.864	28.639	29.001	30	28.674	28.303	30	30	30	30	30	30	29.89	30	30	30	29.359	30	30
C5	hsa-miR-21-3p	24.006	27.436	28.021	26.444	26.565	26.383	30	27.489	25.416	24.111	26.687	26.934	24.406	27.983	26.435	24.991	24.187	27.311	27.377	27.255	27.929	26.39	30	27.347	26.477	26.99	27.957	24.883	25.994	28.032
C6	hsa-let-7g-5p	16.167	19.336	20.241	19.271	18.399	18.781	23.709	18.564	17.674	16.034	18.516	19.83	16.037	18.95	18.549	17.074	16.466	19.995	19.305	19.466	20.943	19.067	21.227	19.477	17.76	18.523	19.215	17.466	17.807	19.473
C7	hsa-miR-338-3p	21.816	24.919	26.43	25.001	24.061	23.509	29.447	26.621	23.311	21.054	24.369	24.697	22.033	25.248	23.868	22.819	21.669	25.541	24.895	24.98	26.337	24.117	26.68	24.898	23.436	24.16	25.143	22.87	23.712	25.73
C8	hsa-miR-2110	23.744	25.564	26.709	25.521	25.037	25.146	28.895	25.714	24.845	23.255	25.318	26.006	23.681	25.625	25.376	24.634	24.288	26.425	25.869	25.315	26.468	25.524	26.961	26.002	24.809	25.261	25.656	24.536	24.383	25.648
C9	hsa-miR-3200-5p	20.644	23.195	23.927	21.811	23.672	23.776	25.386	22.934	21.093	22.105	24.17	23.699	22.802	24.632	23.334	23.802	22.621	23.614	22.69	22.811	23.431	23.612	25.128	24.801	23.759	23.753	24.635	22.913	23.808	24.847
C10	hsa-miR-196b-5p	24.053	26.915	28.036	26.903	25.766	26.593	30	26.516	25.343	23.779	26.072	27.51	23.718	26.435	27.245	24.898	24.549	27.573	27.19	27.005	28.19	27.049	29.109	27.181	25.583	26.195	26.534	24.994	25.282	27.869
C11	hsa-miR-769-5p	24.791	27.739	29.238	26.887	26.725	26.228	30	27.009	25.926	24.375	26.761	28.617	24.53	27.528	27.332	25.525	24.766	28.691	28.122	26.995	28.695	26.839	29.891	27.832	26.375	26.863	27.899	25.48	25.991	27.771
C12	hsa-miR-29c-3p	17.477	20.247	21.681	20.387	19.468	19.776	22.309	20.69	18.981	17.219	20.135	20.118	17.745	20.598	19.596	19.011	18.103	21.016	19.925	20.614	21.536	20.564	21.927	20.516	19.301	19.802	20.658	18.776	19.492	21.345
C13	hsa-miR-4651	24.37	25.408	26.574	25.428	24.465	25.801	26.641	25.668	25.458	24.987	25.467	25.298	25.094	26.301	25.841	25.562	25.316	26.106	25.543	25.809	26.113	25.577	26.588	26.652	26.175	25.76	26.275	25.941	26.102	26.648
C14	hsa-miR-127-3p	21.005	22.855	22.927	21.98	23.366	23.004	25.988	24.449	21.036	21.974	22.741	22.708	19.727	21.958	22.432	21.102	19.738	23.001	21.742	22.236	24.319	22.575	24.026	22.785	20.657	21.992	23.985	21.582	21.302	22.561
C15	hsa-miR-29c-5p	23.181	26.537	27.328	26.009	25.253	25.061	27.527	25.698	24.524	22.752	26.066	26.653	23.167	26.075	25.786	24.438	23.738	26.426	25.752	25.989	26.52	25.197	28.432	26.276	24.926	25.742	26.284	24.235	25.965	26.269
C16	hsa-miR-181b-5p	21.181	23.372	24.091	22.675	21.378	24.095	26.173	22.853	21.582	19.72	22.869	23.611	19.336	22.733	22.253	21.971	20.599	23.498	22.365	23.111	24.497	21.999	24.953	23.014	21.628	22.853	22.578	20.6	21.38	23.698
C17	hsa-miR-1180-3p	26.297	25.078	28.225	26.384	25.591	26.38	27.131	26.691	26.338	24.978	26.676	25.561	26.1	26.295	27.093	25.753	26.22	27.002	26.12	26.985	27.358	26.021	27.533	25.499	26.584	26.901	26.955	25.862	26.97	27.827
C18	hsa-miR-133b	26.992	29.834	29.58	28.578	28.259	28.184	28.368	27.738	27.177	26.627	28.685	27.984	26.931	28.459	27.653	27.532	27.46	27.308	27.174	26.943	26.691	26.062	28.682	28.888	28.779	28.18	27.475	27.042	26.941	27.128
C19	hsa-miR-324-3p	20.25	22.19	24.165	22.392	21.681	21.528	25.235	22.828	21.27	19.887	22.648	22.634	20.269	23.128	22.212	21.159	20.555	23.326	22.837	22.84	23.672	22.646	24.389	22.833	21.756	22.478	23.244	21.064	21.763	23.421
C20	hsa-miR-3135b	19.039	21.918	22.392	21.494	20.422	21.329	24.319	21.491	20.082	19.515	21.136	22.295	19.134	22.017	20.942	19.874	19.537	21.912	21.702	21.521	22.182	21.274	22.576	21.23	20.9	20.398	21.01	19.846	19.994	21.925
C21	hsa-miR-502-3p	23.657	24.74	26.898	26.024	24.977	25.564	27.663	26.343	24.619	23.602	25.903	25.224	24.234	26.155	25.13	25.089	24.079	26.86	25.872	26.475	26.688	25.78	27.655	25.705	25.435	26.056	26.551	24.66	25.428	27.469
C22	hsa-miR-3655	30	30	30	30	30	30	30	30	30	30	30	30	30	30	30	30	30	30	30	30	30	30	30	30	30	30	30	30	30	30
C23	hsa-miR-130b-5p	21.748	24.406	25.853	23.893	23.617	23.282	28.81	23.592	22.964	21.013	24.007	24.745	21.216	25.287	23.95	22.935	22.147	25.552	24.411	24.855	25.922	24.624	27.008	24.869	23.787	24.609	25.208	23.074	23.52	24.901
C24	hsa-miR-324-5p	20.554	23.2	25.024	23.027	22.501	22.445	27.706	23.518	21.884	20.04	22.996	23.746	20.424	23.693	22.949	21.835	20.817	24.307	23.477	23.675	24.415	23.058	25.551	23.655	21.988	23.047	23.85	21.448	21.944	23.89
D1	hsa-miR-373-3p	30	30	30	30	30	30	30	30	29.349	29.703	30	30	30	30	30	30	28.461	30	29.632	30	29.525	29.182	30	30	29.78	30	30	30	30	30
D2	hsa-miR-3646	27.482	27.539	27.11	27.667	27.769	27.652	27.863	28.285	27.274	26.732	27.384	26.949	27.019	28.631	27.202	27.114	27.788	27.076	27.649	27.432	27.354	27.196	27.646	27.42	27.776	27.294	27.209	26.944	27.559	27.693
D3	hsa-miR-1	20.577	26.535	26.665	24.952	24.479	23.991	30	23.259	25.772	21.995	25.022	23.669	20.002	24.519	22.717	22.641	22.959	24.959	25.255	25.693	27.991	25.022	28.159	25.448	23.837	24.927	23.614	23.249	22.673	25.393
D4	hsa-miR-3907	22.129	25.063	25.487	23.786	25.244	24.545	27.153	24.07	22.915	23.557	25	24.984	23.945	26.037	24.789	24.911	24.198	25.148	24.672	24.79	25.017	25.379	26.953	25.768	25.161	25.409	25.687	24.226	25.409	26.635
D5	hsa-miR-422a	25.579	27.284	29.455	27.889	26.729	27.475	29.555	28.42	27.25	25.698	28.414	27.2	25.847	28.326	27.313	27.013	26.006	28.661	28.119	27.905	29.045	27.446	29.915	27.737	27.761	28.213	28.525	26.652	27.271	29.135
D6	hsa-miR-338-5p	26.404	28.228	29.83	29.446	28.276	28.865	29.128	28.523	27.525	26.588	28.38	29.883	27.362	29.989	28.263	27.89	27.142	29.415	28.059	28.912	29.949	28.278	29.501	28.616	27.75	28.37	28.959	28.094	28.106	29.883
D7	hsa-miR-631	28.374	27.873	28.199	28.292	29.263	28.177	27.905	29.12	27.762	28.328	28.578	28.935	27.954	28.777	28.942	28.273	28.525	28.525	28.691	28.621	28.372	28.413	28.358	29.073	28.422	28.567	28.037	27.723	28.207	28.745
D8	hsa-miR-143-3p	22.208	25.073	25.468	24.573	23.602	24.789	27.758	24.154	24.088	19.886	23.714	24.28	21.58	24.023	22.556	22.257	22.001	24.763	22.897	25.136	24.645	23.01	26.017	24.416	24.713	23.591	24.818	22.572	22.708	24.497
D9	hsa-miR-627-5p	23.721	28.755	28.455	27.382	26.714	26.253	28.738	27.023	25.694	24.121	26.535	26.942	24.867	27.503	26.583	25.694	24.935	27.607	26.645	27.264	28.085	27.095	28.885	27.388	26.446	26.957	27.598	25.985	26.19	28.165
D10	hsa-let-7i-3p	25.696	29.11	29.98	28.754	27.776	28.449	30	30	27.054	25.05	28.163	29.675	25.643	29.304	28.301	26.625	25.593	29.015	28.712	28.976	29.758	28.345	30	28.212	27.568	28.017	28.875	26.265	26.747	29.076
D11	hsa-miR-451a	14.073	12.905	16.686	15.113	13.355	13.873	15.44	15.514	13.874	12.271	13.994	13.253	13.18	13.756	14.904	13.018	12.9	14.673	14.857	15.445	15.498	13.845	14.609	13.25	14.53	13.615	14.292	12.944	14.521	15.691
D12	hsa-miR-29b-3p	21.497	22.897	24.958	23.992	22.662	22.943	25.126	24.131	22.36	20.696	23.07	23.147	21.393	23.402	23.326	22.03	21.336	24.241	23.588	24.297	25.237	23.229	24.826	23.243	22.749	22.625	23.717	21.887	22.96	24.071
D13	hsa-miR-194-5p	22.219	23.767	25.555	24.804	22.197	23.583	25.697	24.728	23.328	21.332	23.803	23.588	21.783	24.042	23.914	22.754	21.976	24.992	22.784	24.66	25.735	24.207	25.66	23.54	23.703	23.404	24.14	22.944	23.941	25.343
D14	hsa-miR-605-5p	28.192	30	30	29.247	29.796	29.825	30	28.789	29.247	27.452	30	30	27.967	29.007	29.579	28.217	28.461	29.315	29.062	29.239	28.913	29.115	29.493	29.594	28.661	30	30	29.295	28.003	30
D15	hsa-miR-30b-5p	17.195	20.584	21.543	20.549	19.785	19.729	24.646	20.362	18.868	17.04	19.871	20.99	17.195	20.602	19.86	18.596	17.814	21.376	20.541	20.643	22.227	20.092	22.431	20.631	19.129	19.962	20.7	18.467	18.985	20.734
D16	hsa-miR-199a-5p	19.105	22.512	23.783	21.993	20.986	20.935	26.674	22.481	20.528	18.331	21.193	22.042	19.57	22.644	21.374	19.752	18.616	23.593	22.228	22.479	23.238	21.192	24.431	22.314	20.545	21.436	23.203	19.97	20.637	22.175
D17	hsa-miR-125a-5p	16.757	20.404	21.169	21.143	19.514	19.831	23.4	19.827	18.467	17.527	20.09	20.462	18.288	19.793	19.895	19.382	18.057	22.19	20.347	19.752	21.735	20.078	21.674	19.477	19.155	19.509	20.254	18.667	18.955	20.026
D18	hsa-miR-376c-3p	20.647	24.448	24.214	23.174	24.292	24.68	29.069	25.357	21.551	21.468	23.543	23.024	20.06	22.746	22.309	21.61	19.922	23.349	21.942	22.868	25.523	23.764	25.183	24.197	21.221	22.634	24.972	22.053	22.008	23.662
D19	hsa-miR-503-5p	23.099	24.977	28.38	26.302	25.283	25.018	28.702	25.435	23.915	21.788	26.404	26.903	22.805	25.999	26.168	24.147	22.993	26.703	25.717	25.887	26.498	25.841	27.319	25.524	25.132	25.049	25.5	24.261	24.307	27.104
D20	hsa-miR-361-3p	22.754	25.338	26.93	25.072	24.444	24.218	29.885	25.074	24.089	22.309	25.359	26.143	22.717	26.032	24.967	23.796	23.248	26.369	25.527	25.506	26.808	25.015	27.47	25.945	23.849	24.971	25.79	23.695	24.269	25.423
D21	hsa-miR-590-5p	21.959	25.744	26.344	25.728	25.113	24.998	28.351	25.532	23.78	21.896	24.629	25.139	22.209	26.123	24.238	23.476	22.893	25.724	25.151	25.747	26.305	25.237	27.117	25.174	24.31	24.847	25.857	23.491	24.226	25.958
D22	hsa-miR-1207-5p	27.527	27.079	27.11	27.532	28.369	26.472	27.568	27.367	26.982	26.916	27.961	28.204	26.558	28.405	27.836	27.584	27.639	27.572	27.207	26.877	26.408	26.376	28.348	27.656	28.537	28.755	27.826	27.122	26.994	28.051
D23	hsa-miR-342-5p	24.518	26.112	27.128	26.521	25.302	25.568	27.741	26.554	24.848	23.975	26.001	26.68	23.988	25.953	26.005	24.941	24.321	26.293	25.946	26.37	27.711	25.792	27.332	26.237	25.157	25.818	25.452	25.418	24.986	25.759
D24	hsa-miR-1193	25.245	25.705	25.848	25.582	25.896	25.435	25.894	26.971	25.825	25.722	26.611	25.902	26.665	25.23	25.525	25.222	25.513	26.304	25.023	25.568	25.398	25.285	25.874	26.483	24.999	25.985	25.304	25.438	25.864	25.817
E1	hsa-miR-624-5p	24.955	26.881	29.063	28.072	27.102	27.903	29.609	27.746	26.587	24.983	27.237	27.423	25.318	28.237	27.866	25.879	25.505	28.938	27.592	28.05	29.784	27.314	29.458	27.315	27.49	27.496	28.134	26.475	27.132	28.767
E2	hsa-miR-4689	27.164	27.029	27.319	27.555	26.838	27.039	27.891	27.85	27.113	26.644	27.257	24.958	27.488	26.423	27.442	27.597	27.271	27.775	27.534	27.174	26.616	25.975	27.921	25.892	27.254	26.521	26.419	25.916	26.324	27.442
E3	hsa-miR-139-3p	23.069	25.868	27.047	25.399	24.768	24.659	29.15	25.993	25.044	22.85	24.591	26.839	23.382	26.244	25.824	24.987	23.444	26.968	26.03	25.411	26.913	25.435	27.142	25.924	24.756	25.794	26.399	24.424	24.674	26.094
E4	hsa-miR-4516	20.757	22.851	24.228	22.038	21.546	22.156	23.923	23.618	21.878	20.587	22.431	22.354	21.445	23.856	23.263	23.024	22.142	23.796	22.486	23.419	23.298	23.728	24.436	23.194	23.161	23.125	24.07	23.001	23.601	24.528
E5	hsa-miR-1539	28.495	28.264	27.509	27.243	27.969	27.498	28.668	29.002	28.279	27.209	28.435	27.404	27.565	28.806	28.604	27.712	27.136	27.318	28.354	27.31	27.971	27.947	28.579	28.265	28.764	27.465	28.197	27.192	27.684	28.208
E6	hsa-miR-377-3p	23.943	27.67	26.892	26.122	26.98	27.255	30	28.809	24.219	22.372	26.148	25.398	23.165	26.136	25.165	24.036	22.394	25.827	25.09	26.152	27.73	26.259	28.407	26.478	24.731	25.492	28.255	24.537	24.832	26.708
E7	hsa-miR-130a-3p	18.63	21.984	23.301	21.991	21.593	21.678	23.927	21.391	20.031	18.601	21.333	20.889	18.759	22.367	21.104	19.628	19.091	22.082	21.431	22.384	22.736	22.039	23.367	21.499	21.157	21.222	22.485	19.77	20.676	22.892
E8	hsa-miR-4323	22.397	25.491	25.501	24.898	24.581	24.166	27.767	24.688	23.876	22.54	24.605	25.462	22.715	25.561	24.352	23.538	23.07	25.357	25.221	25.207	25.808	24.836	26.718	25.388	23.993	24.951	25.685	23.46	23.869	25.36
E9	hsa-miR-339-5p	19.773	22.63	23.798	22.619	21.877	21.534	26.707	22.518	20.622	19.554	22.568	22.978	20.019	23.423	22.4	21.289	20.12	23.583	22.844	22.873	24.102	22.707	25.026	23.174	21.797	22.587	23.783	21.313	22.047	23.466
E10	hsa-miR-501-5p	27.143	27.953	30	28.694	27.452	27.886	30	28.639	27.865	26.125	28.454	28.35	26.617	28.374	29.157	27.203	26.749	29.955	29.064	28.475	28.958	27.813	29.109	27.914	27.961	27.972	28.736	26.525	27.742	28.447
E11	hsa-miR-132-3p	22.41	25.265	26.506	24.975	24.433	24.079	27.466	24.438	23.666	23.715	24.537	25.254	22.343	25.064	24.039	23.937	22.791	25.759	24.73	25.201	26.672	25.307	26.741	25.653	23.997	24.713	25.161	23.927	23.839	25.694
E12	hsa-miR-29a-3p	18.435	21.6	23.109	21.567	20.442	20.98	23.9	21.964	19.987	18.426	21.691	23.343	18.999	21.912	20.734	20.423	19.405	22.319	21.117	21.957	22.609	21.972	23.288	21.919	20.381	21.021	22.001	20.019	20.841	22.43
E13	hsa-miR-22-5p	19.216	22.913	23.788	22.24	21.676	21.884	26.095	21.936	20.645	19.388	22.292	22.788	19.329	23.062	21.854	20.749	19.711	23.35	22.382	22.921	23.552	22.644	25.041	23.019	21.382	22.883	23.131	20.834	21.382	23.494
E14	hsa-miR-596	26.742	27.451	27.74	27.035	26.61	27.176	27.797	28.311	27.227	26.03	27.319	27.465	26.564	27.613	27.61	26.98	26.742	27.205	27.345	26.927	26.442	27.076	27.472	27.391	27.594	27.824	27.358	27.059	26.602	28.633
E15	hsa-miR-191-5p	14.62	17.396	18.63	17.349	16.554	16.49	21.744	17.033	15.841	14.518	16.813	17.833	14.625	17.463	16.819	15.701	14.931	18.264	17.633	17.517	18.801	17.213	19.362	17.788	16.102	16.889	17.52	15.635	16.183	17.79
E16	hsa-miR-103a-2-5p	24.8	27.817	29.198	27.619	26.962	27.015	30	27.638	25.897	24.628	27.549	27.945	24.924	28.712	26.874	25.679	25.278	28.128	27.904	28.318	28.895	27.054	30	27.913	26.503	27.197	28.341	25.585	25.966	28.243
E17	hsa-let-7b-5p	18.539	19.569	20.931	20.261	19.044	19.18	22.184	19.825	19.325	18.018	19.487	19.654	18.122	19.401	19.752	18.336	18.284	20.348	20.321	20.265	21.088	19.409	20.453	19.313	18.946	18.941	19.346	18.433	18.983	19.828
E18	hsa-miR-103a-3p	16.725	20.098	21.363	20.111	19.312	19.41	24.868	19.821	18.098	16.406	19.214	20.561	16.668	20.294	19.45	17.676	16.912	20.832	20.432	20.419	21.752	19.736	21.908	19.909	18.71	19.25	20.419	17.787	18.364	20.29
E19	hsa-miR-489-3p	22.79	22.846	23.195	23.034	22.988	23.022	22.933	22.822	22.792	22.8	22.986	22.881	22.733	22.985	22.827	22.821	22.911	22.897	22.965	22.533	22.662	22.437	22.639	22.527	22.723	22.667	22.59	22.625	22.487	22.763
E20	hsa-miR-4306	27.044	27.565	30	28.961	28.335	28.199	29.103	28.612	27.679	26.398	27.23	27.76	26.466	28.401	28.345	27.026	26.788	29.184	28.048	28.946	29.181	27.567	29.467	27.948	28.717	28.554	28.21	26.896	27.902	29.364
E21	hsa-miR-378a-3p	21.618	23.305	25.72	23.785	21.772	23.525	25.954	24.357	23.096	21.829	23.993	23.35	21.859	24.374	23.669	23.067	22.242	24.529	23.996	24.062	24.921	23.977	26.11	23.983	23.803	24.421	24.74	22.942	23.727	25.384
E22	hsa-miR-30e-3p	20.123	23.344	24.701	23.226	22.294	22.302	27.516	22.573	21.57	19.718	22.827	24.116	19.979	23.152	22.559	21.361	20.504	24.25	23.39	23.197	24.834	22.965	25.249	23.645	21.682	22.863	23.179	21.361	21.831	23.451
E23	hsa-miR-107	21.233	25.133	26.306	24.681	24.115	24.067	28.667	24.485	22.692	20.938	23.876	24.879	21.261	24.992	24.205	22.204	21.509	25.386	25.029	24.999	26.34	24.185	26.778	24.431	23.37	23.934	25.201	22.414	22.992	24.823
E24	hsa-miR-382-5p	21.026	23.684	23.23	22.22	23.651	23.892	26.992	23.607	21.462	19.97	23.185	22.922	20.294	22.29	22.375	21.769	20.591	23.118	21.452	22.184	23.838	22.92	24.816	23.507	20.984	22.68	24.467	22.108	21.96	22.896
F1	hsa-miR-484	16.412	18.336	20.111	18.646	17.99	18.069	20.935	18.923	17.655	16.244	18.484	18.273	16.604	19.155	18.517	17.475	17.053	19.534	18.754	18.972	19.742	18.49	19.95	18.737	17.86	18.739	19.21	17.53	18.071	19.631
F2	hsa-miR-1281	23.82	21.455	22.858	22.996	25.464	22.238	23.016	23.434	22.861	21.762	22.515	22.248	22.021	22.464	21.936	22.744	23.182	21.653	22.693	21.972	21.114	21.454	22.798	22.25	23.086	24.068	21.982	22.015	21.223	23.142
F3	hsa-miR-3653	28.817	28.84	30	29.407	29.294	29.287	30	29.267	28.871	28.016	28.661	29.881	28.086	30	28.59	28.645	27.656	30	28.517	29.152	28.543	27.588	30	30	27.632	28.705	30	28.827	28.804	29.194
F4	hsa-miR-423-3p	17.596	20.53	21.765	20.083	19.526	19.726	24.476	20.947	18.936	17.485	20.082	20.776	17.713	20.767	19.881	18.956	18.101	21.214	20.393	20.585	21.514	20.253	22.525	20.671	19.274	20.176	20.749	18.704	19.252	21.142
F5	hsa-miR-224-5p	19.135	22.976	22.112	21.54	21.794	21.991	26.923	23.598	21.751	18.686	20.403	25.228	19.144	22.252	22.289	21.704	18.506	23.615	22.6	24.313	23.763	21.363	26.923	24.678	21.216	23.499	23.387	21.243	21.086	23.316
F6	hsa-miR-877-3p	23.495	25.131	26.25	25.378	25.385	24.964	27.816	25.409	24.987	23.465	25.199	26.014	23.692	25.762	24.985	24.354	23.953	25.673	25.479	25.439	25.2	24.799	26.503	25.936	24.523	25.128	25.075	24.159	24.315	25.63
F7	hsa-miR-4732-3p	25.491	24.299	26.818	26.014	25.195	25.698	26.17	26.054	25.375	24.708	25.423	24.413	25.821	25.48	26.382	24.949	24.863	25.733	25.27	27.023	26.244	25.361	25.978	25.06	26.494	25.33	25.805	24.937	26.334	27.038
F8	hsa-miR-22-3p	15.473	17.849	19.798	17.538	17.523	17.279	20.814	18.822	16.526	15.66	18.125	18.177	16.077	19.344	17.715	17.103	15.885	18.916	18.074	18.338	19.09	18.001	20.511	18.576	17.551	18.471	19.41	16.81	17.546	19.534
F9	hsa-miR-125b-5p	21.851	22.805	24.331	23.725	20.955	22.486	24.367	23.214	22.583	20.981	22.55	23.449	20.977	22.846	23.26	22.191	21.633	24.149	23.044	23.197	24.558	23.536	24.255	22.863	22.418	22.74	23.717	22.049	22.838	24.131
F10	hsa-miR-203a	29.225	26.706	29.452	30	29.275	27.955	29.702	29.907	30	28.634	29.036	29.216	28.799	30	26.941	28.653	28.06	30	30	28.212	29.12	28.736	30	30	29.967	28.997	30	29.695	28.85	30
F11	hsa-let-7i-5p	17.162	19.598	20.904	19.604	18.892	19.025	22.597	19.276	18.405	16.627	19.208	19.723	16.975	19.577	19.067	17.671	17.207	20.318	19.346	19.951	20.828	19.122	21.403	19.345	18.322	19.171	19.613	17.705	18.075	19.875
F12	hsa-miR-454-3p	19.403	22.953	23.569	22.639	22.005	22.632	27.253	22.042	21.218	19.203	21.965	23.354	19.025	22.308	22.044	20.211	19.772	23.559	22.992	23.12	24.645	22.618	24.67	22.68	21.397	21.74	22.764	20.571	21.12	23.053
F13	hsa-miR-3159	26.202	26.429	26.75	26.571	26.769	26.519	26.552	26.314	26.1	26.051	26.283	26.637	26.361	26.658	26.219	26.205	26.416	26.426	26.334	25.857	26.227	25.472	26.438	26.067	26.296	26.15	26.006	26.275	26.289	26.242
F14	hsa-let-7f-1-3p	25.191	28.285	29.462	28.095	27.102	27.674	30	27.985	26.458	25.447	28.191	28.269	25.615	27.955	27.133	27.196	25.735	28.379	28.356	28.18	28.497	27.963	30	28.683	27.438	28.764	28.994	26.837	27.522	28.713
F15	hsa-miR-548o-5p	23.5	26.801	28.045	26.015	25.966	25.128	30	27.371	25.087	23.427	25.863	29.297	23.109	27.929	25.582	24.779	23.138	28.111	27.723	27.002	27.793	27.395	28.716	26.891	26.224	25.324	27.281	24.913	24.979	27.291
F16	hsa-miR-1913	23.982	24.3	24.358	24.512	24.736	24.053	25.619	25.23	23.917	23.683	24.863	24.938	24.043	25.105	24.759	24.383	24.134	24.753	24.714	24.253	24.598	24.002	25.505	24.545	24.638	24.485	24.57	23.504	24.298	25.102
F17	hsa-miR-548e-3p	24.908	28.651	29.396	28.848	27.773	27.163	30	27.978	26.737	24.605	27.569	30	25.079	28.717	28.012	26.794	25.683	28.961	28.7	28.892	29.43	28.336	29.699	28.673	27.108	27.996	28.768	26.461	26.803	28.95
F18	hsa-miR-4770	25.954	28.583	28.938	28.37	27.544	28.127	30	27.654	27.205	23.425	27.714	28.133	25.203	27.605	26.223	25.581	25.622	28.347	26.65	28.065	27.916	26.283	29.847	27.821	28.207	27.286	28.429	26.227	26.162	27.763
F19	hsa-miR-186-5p	17.331	20.276	22.301	20.154	19.49	19.272	24.709	20.699	18.898	16.97	21.212	21.07	17.414	20.848	19.986	18.654	17.721	21.51	20.688	20.515	21.967	20.073	22.862	20.739	18.807	20.221	20.994	18.545	19.037	20.783
F20	hsa-miR-10a-5p	23.395	25.289	26.257	25.447	24.625	24.391	26.88	25.092	24.367	23.022	25.022	25.687	22.64	25.084	25.108	24.503	23.715	26.175	25.415	25.737	26.657	25.74	26.798	25.844	24.384	24.953	25.472	24.234	24.558	26.064
F21	hsa-miR-1203	28.226	29.494	28.998	30	29.872	29.787	30	30	29.352	28.861	30	30	28.441	29.404	29.898	29.051	29.171	30	29.285	29.693	28.871	28.833	29.901	29.709	29.351	29.891	29.384	28.805	29.001	29.487
F22	hsa-miR-1280	16.169	17.207	18.901	17.275	17.34	16.618	19.51	17.539	16.756	16.142	17.944	18.174	16.55	18.522	17.736	17.519	16.661	18.583	17.713	17.635	18.206	17.944	19.635	18.681	17.277	18.464	18.26	16.522	17.688	18.686
F23	hsa-miR-101-3p	19.418	21.254	23.072	22.124	21.068	21.221	23.326	22.393	20.486	18.491	21.043	20.765	19.316	21.897	21.249	19.841	19.152	21.84	21.754	22.319	22.274	21.247	22.835	20.95	20.997	20.875	21.882	19.931	21.04	22.704
F24	hsa-miR-1910-5p	27.932	27.912	28.355	27.961	28.586	27.704	28.086	29.738	28.527	27.355	28.487	28.533	26.497	28.247	28.121	28.222	27.862	27.615	28.387	28.282	27.976	27.781	28.875	28.413	28.299	28.512	28.259	27.456	27.854	29.179
G1	hsa-miR-151a-3p	17.613	20.879	22.42	20.269	19.657	19.679	25.028	20.122	19.304	17.443	20.447	21.261	17.775	21.084	19.95	19.265	18.341	21.735	20.7	20.652	21.833	20.535	23.232	21.303	19.072	20.814	21.216	19.079	19.428	21.017
G2	hsa-miR-196a-5p	23.843	26.69	27.865	26.721	25.843	26.425	30	26.358	25.138	23.602	25.833	27.354	23.522	26.072	26.399	24.902	24.308	27.434	26.78	26.871	28.135	26.987	28.533	26.759	25.339	26.023	26.379	24.856	25.214	27.277
G3	hsa-miR-877-5p	23.934	26.624	27.073	25.852	25.966	25.924	27.991	25.578	25.215	24.119	26.192	26.705	24.056	26.735	25.995	25.747	24.509	26.858	25.988	25.931	25.825	25.286	28.839	26.892	25.603	26.522	26.557	25.323	25.759	26.413
G4	hsa-miR-148b-3p	17.365	21.227	21.916	20.554	20.086	20.113	24.563	20.061	18.901	17.208	20.413	21.261	17.485	20.876	20.016	18.859	18.149	21.502	20.244	20.795	21.615	20.801	22.86	21.21	19.245	20.341	20.961	19.179	19.337	20.994
G5	hsa-miR-100-5p	21.146	23.287	24.347	23.213	22.091	22.422	24.782	22.707	22.167	20.805	22.911	23.23	20.474	23.133	23.031	22.034	21.366	23.66	23.127	23.117	24.241	23.739	24.787	23.484	22.273	23.15	23.661	22.047	22.6	24.16
G6	hsa-miR-4422	25.573	26.146	26.434	26.337	26.106	26.373	26.378	26.163	25.96	25.283	26.163	26.241	25.703	26.056	25.831	25.814	26.011	26.159	25.974	25.914	25.966	25.714	25.961	26.252	25.912	25.888	25.94	25.791	25.736	25.826
G7	hsa-miR-18a-3p	22.598	24.109	26.853	25.441	24.073	24.704	27.461	24.946	23.87	22.379	24.664	23.9	22.525	25.354	24.903	23.633	22.955	26.112	25.32	25.244	26.679	24.795	25.751	24.646	24.101	24.823	25.926	23.429	24.295	25.897
G8	hsa-miR-15a-5p	18.858	22.069	23.568	22.232	21.331	21.293	25.05	22.358	20.364	18.251	21.212	21.991	18.61	22.285	21.253	19.721	18.845	22.671	21.932	22.433	23.271	21.731	23.587	21.616	20.684	21.228	22.325	19.86	20.465	22.539
G9	hsa-miR-134-5p	22.214	24.432	24.114	22.947	24.67	24.602	28.906	24.545	22.481	20.834	24.13	23.946	21.714	23.089	23.487	22.804	21.832	24.065	23.494	23.217	25.359	23.981	25.704	24.589	22.337	23.832	25.478	23.166	22.828	23.894
G10	hsa-miR-421	20.916	24.414	24.856	23.887	23.562	23.568	27.81	23.199	22.498	21.2	23.156	24.418	21.2	24.052	23.481	22.337	21.576	24.603	23.699	23.96	25.072	24.195	26.048	24.579	22.909	23.923	24.55	22.402	22.737	24.469
G11	hsa-miR-181c-5p	21.628	23.929	25.246	23.527	22.3	22.807	28.604	24.844	21.933	19.895	23.482	24.432	19.758	24.179	23.006	22.094	20.552	24.064	23.631	24.114	25.452	22.486	26.041	23.637	22.506	23.477	23.782	20.769	21.852	24.756
G12	hsa-miR-337-5p	25.956	29.512	29.394	28.561	30	29.433	30	30	26.292	26.969	28.417	27.399	25.115	28.777	27.464	26.887	24.543	28.41	26.92	26.93	29.428	28.962	30	28.941	26.866	27.639	29.88	27.623	26.631	28.661
G13	hsa-miR-1537-3p	25.711	28.885	30	28.87	28.425	27.388	30	30	27.076	25.698	28.339	28.759	26.541	29.989	27.719	27.795	26.162	30	29.268	29.731	28.485	29.072	30	30	28.021	28.606	29.351	26.554	28.236	29.167
G14	hsa-miR-7-5p	21.778	24.075	25.611	24.399	23.337	23.409	26.894	24.32	23.51	21.313	23.73	24.483	21.208	24.468	24.637	22.731	22.039	25.263	24.466	25.005	25.615	23.698	25.477	24.019	23.219	24.013	24.404	22.727	23.402	24.877
G15	hsa-miR-139-5p	18.594	22.09	23.591	21.818	21.155	21.337	25.507	22.048	20.712	18.665	21.283	23.08	19.083	22.539	21.836	20.997	19.231	22.929	22.103	21.877	24.088	22.314	23.899	22.533	20.928	21.638	22.555	20.313	20.759	22.882
G16	hsa-miR-551a	30	30	30	30	30	30	30	30	30	28.741	30	30	29.662	30	30	30	30	30	30	30	30	30	30	30	30	30	30	29.508	30	30
G17	hsa-miR-15a-3p	26.895	29.48	30	28.573	28.62	28.112	29.675	28.692	27.611	26.31	29.565	28.944	26.557	28.841	29.16	27.422	26.696	29.846	29.218	29.248	28.882	28.474	29.642	28.629	28.664	28.471	29.618	27.362	28.088	29.351
G18	hsa-miR-339-3p	21.987	25.466	26.158	24.845	24.39	23.752	29.777	25.364	23.029	21.943	25.21	25.233	22.473	25.991	24.537	23.682	22.518	25.96	24.879	25.104	25.851	24.789	27.502	25.727	23.69	25.223	25.727	23.571	24.187	25.576
G19	hsa-miR-340-5p	20.102	23.732	24.863	23.504	22.64	22.791	27.642	23.508	21.854	19.752	23.059	24.244	20	23.592	22.866	21.746	20.41	24.562	23.587	23.909	24.693	23.678	25.889	23.885	21.953	23.263	23.527	21.613	21.879	24.274
G20	hsa-miR-30d-5p	16.287	19.645	20.824	19.184	18.472	18.359	23.049	19.179	18.061	16.549	18.948	19.746	16.48	19.705	18.944	17.827	17.037	20.245	19.283	19.434	20.912	19.213	21.302	19.718	18.032	19.144	19.812	17.757	18.166	20.008
G21	hsa-miR-3923	29.1	28.24	28.844	28.689	29.007	28.575	28.836	28.046	28.39	28.32	29.665	28.57	29.037	28.515	28.29	29.08	28.873	28.551	27.969	27.88	27.475	27.413	29.589	29.105	28.94	28.555	28.456	28.202	28.438	28.211
G22	hsa-let-7e-5p	19.974	23.152	23.277	23.087	22.048	22.608	26.146	22.282	21.099	20.101	22.306	22.888	19.919	22.195	22.502	20.378	20.278	22.965	22.528	22.35	23.674	22.113	24.274	22.47	21.498	21.468	21.959	20.685	20.843	22.476
G23	hsa-miR-335-3p	23.025	26.697	27.421	25.872	26.311	26.06	30	25.437	24.394	21.781	26.527	27.702	23.265	26.112	27.778	24.613	23.344	27.322	26.343	26.751	28.206	26.72	28.9	26.974	25.203	25.821	26.446	24.405	25.336	27.295
G24	hsa-miR-345-5p	22.199	25.242	26.482	24.842	24.412	24.597	28.49	25.188	23.305	21.873	24.475	24.984	22.297	25.063	24.567	23.427	22.822	26.033	24.969	24.632	26.248	24.9	26.852	25.351	24.365	24.735	25.996	23.084	23.881	25.932
H1	hsa-miR-485-5p	24.838	26.873	26.465	26.206	27.055	27.192	30	27.621	25.216	23.68	27.184	26	23.89	25.633	26.514	25.231	23.902	26.797	25.247	25.864	27.881	26.263	28.029	26.66	24.327	26.377	27.367	25.337	25.084	26.234
H2	hsa-miR-3183	18.719	21.352	21.602	20.444	21.098	20.745	24.321	20.419	19.489	19.499	21.747	22.009	19.779	21.704	21.219	20.604	19.988	21.662	21.287	21.064	21.59	21.258	22.809	21.685	20.431	21.354	21.336	19.884	20.85	22.096
H3	hsa-miR-532-3p	22.25	24.155	25.29	24.265	23.509	23.729	25.203	24.132	23.271	22.265	24.023	24.355	22.307	24.22	23.931	23.403	22.639	24.59	23.962	24.002	24.495	23.846	24.97	24.275	23.28	24.072	24.265	23.299	23.626	24.536
H4	hsa-miR-542-3p	25.871	28.791	30	28.444	28.417	27.228	30	27.705	26.628	24.481	28.666	30	24.949	28.557	29.285	26.996	25.804	29.352	28.18	27.956	28.584	28.528	29.018	28.866	27.269	28.133	28.042	26.862	26.935	29.031
H5	hsa-miR-199b-3p	16.001	20.481	21.111	19.756	18.773	18.831	24.024	18.625	18.151	15.934	18.889	19.787	16.744	19.869	18.624	17.326	16.433	20.889	19.382	19.898	20.903	19.383	21.988	20.137	17.975	19.082	20.258	18.062	18.219	19.74
H6	hsa-miR-337-3p	22.307	25.537	25.383	24.432	25.897	25.633	30	26.16	23.078	23.869	24.735	24.332	21.177	23.902	23.915	23.264	21.556	24.879	23.428	24.26	27.142	25.226	26.594	25.864	22.691	24.338	26.595	23.89	23.646	24.926
H7	hsa-miR-4301	14.054	14.653	17.598	14.544	15.051	14.187	19.415	16.298	14.254	13.432	16.74	17.358	14.994	16.374	16.113	15.84	15.297	16.996	15.714	15.076	16.033	14.621	18.093	15.54	14.558	16.142	15.275	13.607	14.162	15.477
H8	hsa-miR-381-3p	25.203	28.658	28.829	27.646	30	29.003	30	30	26.113	25.905	28.312	27.189	24.061	27.981	27.077	26.367	24.336	28.247	27.367	28.022	30	28.493	29.798	28.635	25.875	27.696	30	26.75	26.456	28.281
H9	hsa-miR-412-3p	30	30	30	30	30	30	30	30	29.419	27.345	29.88	30	28.877	30	29.591	30	29.888	30	30	30	30	29.134	30	30	30	30	30	30	30	30
H10	hsa-miR-505-3p	20.316	23.357	24.882	22.865	22.267	22.244	26.832	22.956	21.94	19.935	22.742	24.143	20.39	23.588	22.727	21.707	20.988	24.359	23.145	23.388	24.453	22.955	25.829	23.664	21.934	22.984	23.476	21.578	21.897	23.772
H11	hsa-miR-136-3p	23.264	26.849	26.367	25.783	27.455	27.233	30	28.222	24.207	24.75	26.006	25.362	22.687	25.228	24.938	24.338	22.769	26.088	24.32	25.326	27.946	26.346	27.75	26.514	23.968	25.303	28.32	24.803	24.407	26.447
H12	hsa-miR-363-3p	22.489	24.088	27.199	25.246	24.449	24.241	26.805	25.615	23.415	22.134	24.879	23.853	22.104	25.248	24.654	23.11	22.844	25.089	24.747	25.304	26.06	24.531	25.817	24.661	24.352	24.12	24.996	23.113	23.887	25.92
H13	hsa-miR-1301-3p	21.172	23.925	24.928	23.008	22.666	22.852	26.772	23.245	22.848	21.13	23.106	24.369	21.261	23.783	23.643	22.446	21.851	24.417	23.823	23.805	24.539	22.955	25.068	23.965	22.109	23.527	23.696	22.283	22.266	23.757
H14	hsa-let-7g-3p	26.584	28.774	30	28.332	28.335	28.42	30	29.568	27.12	25.483	28.639	28.667	25.995	29.529	28.064	27.318	26.531	29.15	28.973	29.521	28.79	28.766	29.938	28.683	28.197	28.053	28.458	27.078	27.83	30
H15	hsa-miR-598-3p	22.611	26.385	26.872	25.821	25.562	25.201	29.793	25.581	24.375	22.547	25.575	26.543	23.158	26.309	24.797	24.206	23.029	26.585	25.451	26.264	27.008	25.837	28.217	26.912	25.012	25.612	26.361	24.955	24.984	26.553
H16	hsa-miR-221-3p	15.013	18.278	19.565	17.604	17.408	17.023	22.567	17.753	16.913	15.089	17.667	18.483	15.251	18.575	17.232	19.995	15.701	19.144	18.083	18.027	19.096	17.708	20.507	18.605	16.389	18.226	18.646	16.243	16.813	18.478
H17	hsa-miR-28-3p	20.37	23.238	24.676	22.767	22.17	21.883	26.033	22.904	21.987	20.142	23.044	23.865	20.61	23.497	22.889	21.728	20.794	24.016	22.863	22.947	23.851	22.596	25.65	23.923	21.87	23.232	23.583	21.632	22.139	23.383
H18	hsa-miR-629-3p	25.581	28.614	29.272	28.513	27.425	27.605	28.581	27.132	26.709	25.724	27.384	27.606	25.884	28.892	27.557	26.641	25.88	27.764	27.183	27.841	28.672	27.244	29.404	28.052	27.308	27.983	28.803	26.792	27.026	28.37
H19	hsa-miR-4267	29.276	28.583	29.749	29.68	29.228	29.282	30	30	29.57	28.885	29.809	29.31	28.473	29.093	28.989	28.105	29.112	29.117	29.622	30	30	28.253	30	30	29.875	28.771	27.345	28.801	29.297	29.853
H20	hsa-miR-3131	26.296	26.326	26.625	26.436	25.88	26.364	27.072	26.765	25.941	26.136	26.582	27.131	26.106	26.131	25.893	26.32	26.82	25.357	26.147	26.2	26.394	25.898	26.66	26.479	26.694	25.891	26.583	26.173	26.809	26.843
H21	hsa-miR-124-3p	27.327	29.298	28.45	29.11	28.841	28.133	28.117	28.585	27.048	28.215	27.853	28.821	28.555	28.981	28.496	28.202	26.786	28.138	26.96	28.205	28.126	28.195	29.421	29.449	29.075	27.773	28.314	28.023	27.957	29.183
H22	hsa-miR-155-5p	22.75	25.462	25.887	25.202	24.406	24.583	28.056	24.93	24.194	22.417	25.035	25.804	21.792	24.732	24.881	23.551	23.084	26.168	25.27	25.546	26.832	25.177	26.398	25.61	23.612	24.606	25.262	23.152	23.56	25.547
H23	hsa-miR-486-3p	23.844	24.226	26.73	25.803	24.787	25.315	26.433	25.059	24.941	23.781	24.401	24.052	24.096	24.854	25.41	23.565	23.912	25.713	25.194	25.492	25.854	24.679	25.354	24.714	25.406	24.83	25.045	24.289	25.207	26.214
H24	hsa-miR-26a-5p	14.244	17.823	18.624	17.624	16.539	16.741	22.012	16.993	15.749	14.133	16.815	18.36	14.027	17.261	16.875	15.325	14.575	18.431	17.604	17.704	19.201	17.372	20.003	17.78	15.816	16.727	17.369	15.568	15.863	17.691
I1	hsa-miR-98-5p	21.135	24.766	24.963	24.212	23.532	23.922	28.942	23.78	22.765	20.953	23.701	25.503	20.864	23.948	23.618	21.975	21.408	24.969	24.117	24.425	25.945	23.998	26.472	24.513	22.397	23.195	23.957	22.131	22.331	24.198
I2	hsa-miR-144-3p	21.984	22.024	24.198	24.05	22.645	23.469	23.744	24.233	22.215	20.725	22.793	21.258	21.717	23.151	22.927	21.24	21.171	22.623	22.736	23.756	23.595	22.567	23.16	21.685	23.944	21.851	23.153	21.509	23.197	24.596
I3	hsa-miR-20a-5p	15.018	18.043	19.635	18.39	17.518	17.88	21.26	17.967	16.648	14.881	17.391	17.529	14.991	18.167	17.297	16.118	15.308	18.623	18.371	18.487	19.304	17.852	19.523	17.919	17.093	17.422	18.415	16.245	16.912	18.778
I4	hsa-miR-195-5p	15.271	17.069	19.036	17.958	17.101	17.534	19.388	17.765	16.34	14.928	16.941	16.481	15.011	17.5	18.34	15.851	15.223	17.8	17.7	18.272	18.635	17.496	18.221	16.989	17.093	16.7	17.884	16.051	16.986	18.617
I5	hsa-miR-3191-3p	27.72	28.381	28.088	28.066	27.737	28.614	29.023	29.313	27.887	27.356	28.032	28.684	28.231	28.284	29.126	28.284	28.03	28.31	28.605	28.403	27.77	28.022	28.8	28.303	27.856	28.469	27.746	27.652	27.999	28.787
I6	hsa-miR-4454	18.164	19.79	21.412	19.262	19.898	19.432	22.028	19.886	18.194	18.1	20.224	20.415	18.395	21.134	20.191	19.574	18.363	20.145	20.266	19.916	20.144	20.341	21.564	20.841	19.962	20.578	20.826	18.459	20.081	21.518
I7	hsa-miR-766-3p	20.332	22.55	23.064	22.622	22.132	21.874	24.038	22.165	21.452	20.23	21.811	22.858	20.216	22.692	22.063	21.078	20.693	22.871	22.578	22.411	22.956	21.853	23.039	22.394	21.444	22.059	22.495	20.948	21.27	22.527
I8	hsa-miR-99b-5p	18.675	22.39	23.032	23.088	21.567	21.792	25.32	21.988	20.252	19.659	22.127	22.247	20.338	21.891	21.705	21.479	20.094	23.729	22.141	21.708	23.356	22.263	23.717	21.669	21.328	21.382	22.447	20.736	20.863	21.981
I9	hsa-miR-140-5p	22.043	25.568	26.538	25.448	24.132	25.096	29.068	24.862	23.604	21.886	24.857	25.527	21.974	25.191	24.219	23.158	22.106	25.898	24.993	25.509	26.552	24.912	26.98	25.689	23.851	24.739	25.201	23.24	23.451	25.631
I10	hsa-let-7d-3p	18.589	21.657	22.717	21.037	20.726	20.357	24.811	20.611	19.967	18.689	20.874	21.632	19.068	22.152	20.722	20.346	19.427	22.244	21.041	21.304	22.579	21.454	23.53	22.324	20.237	21.655	22.014	20.289	20.614	21.883
I11	hsa-miR-328-3p	21.314	23.763	24.675	22.878	22.471	21.93	23.287	22.115	21.352	20.404	23.68	23.76	21.189	22.944	22.152	21.977	21.322	22.207	21.743	21.525	21.248	20.768	25.415	23.492	22.234	22.56	22.703	21.266	21.593	21.656
I12	hsa-miR-652-3p	17.524	20.698	21.926	20.331	19.623	19.518	25.507	20.346	19.125	17.178	19.962	20.929	17.63	20.762	19.928	18.687	17.872	21.443	20.716	20.689	21.926	20.241	22.73	20.854	18.983	20.294	20.685	18.714	18.862	20.905
I13	hsa-miR-133a-3p	26.647	30	30	29.389	29.526	28.764	30	28.627	29.922	27.305	30	27.905	26.114	30	28.11	28.029	28.131	29.957	30	29.475	30	28.726	30	30	29.337	30	28.885	28.456	27.986	30
I14	hsa-miR-379-5p	23.078	26.334	26.436	25.997	26.755	26.954	30	27.156	23.995	24.196	25.716	26.214	21.712	24.689	25.326	23.42	22.182	26.473	24.886	25.773	28.514	26.424	27.879	26.164	23.352	24.776	27.56	23.921	24.075	25.624
I15	hsa-miR-27a-3p	15.881	19.898	20.433	19.467	18.476	18.584	22.878	18.893	17.662	15.68	18.613	19.207	16.031	19.673	18.343	17.347	16.142	19.539	19.017	19.491	20.611	19.286	21.24	19.547	17.876	18.711	19.69	17.377	17.939	19.785
I16	hsa-miR-664a-3p	20.913	24.424	24.928	24.134	22.968	22.929	27.274	23.319	22.491	20.693	23.336	24.672	20.776	23.846	23.302	21.999	21.381	24.722	23.876	23.925	25.571	23.342	25.596	24.098	22.294	22.963	23.775	22.368	22.251	23.623
I17	hsa-miR-185-5p	18.177	20.536	23.038	21.086	20.705	20.656	23.97	21.507	19.534	17.929	20.795	20.999	18.587	21.883	21.221	19.76	18.605	21.898	21.352	21.29	22.253	20.625	22.869	21.057	20.016	20.964	21.841	19.187	19.814	21.983
I18	hsa-miR-523-5p	26.253	26.547	25.65	26.591	26.164	26.811	25.505	26.648	26.031	25.61	25.959	26.502	26.779	26.382	26.212	26.169	26.516	26.184	25.972	25.893	26.476	25.854	26.739	27.016	26.745	26.57	24.876	27.315	25.93	26.655
I19	hsa-miR-4258	30	29.405	28.294	30	30	30	29.885	30	29.978	29.349	30	30	29.289	30	29.384	30	29.947	30	30	29.857	29.689	28.919	30	30	30	30	30	29.178	29.522	30
I20	hsa-miR-141-3p	26.789	30	30	29.478	29.113	30	30	30	28.207	26.292	28.933	29.425	26.378	30	28.494	27.798	26.543	30	28.598	30	30	30	30	30	30	29.591	30	27.549	28.644	30
I21	hsa-miR-370-3p	22.223	24.473	24.981	23.159	24.604	23.976	27.154	24.92	22.748	23.156	24.271	24.425	21.139	23.152	24.146	22.917	21.803	24.673	23.167	23.71	25.604	24.139	25.408	24.67	22.195	23.425	25.335	22.986	22.721	24.321
I22	hsa-let-7f-2-3p	25.115	29.206	29.558	28.226	27.3	26.952	30	27.982	26.843	24.923	27.537	28.914	25.311	28.472	27.271	26.617	25.546	29.257	28.139	28.939	29.103	28.262	30	28.994	27.035	28.697	28.393	26.681	27.128	28.557
I23	hsa-miR-23b-3p	17.183	20.545	21.664	20.355	19.62	19.533	23.984	19.889	18.784	17.016	20.428	21.047	17.044	20.224	19.523	18.143	17.599	21.08	20.466	20.507	21.67	20.025	22.267	20.573	18.826	19.571	20.015	18.329	18.63	20.602
I24	hsa-miR-378h	26.776	28.189	30	28.902	28.104	28.782	30	29.476	28.149	27.104	29.019	28.164	26.766	29.206	28.122	27.959	26.95	29.562	28.94	28.737	29.265	29.022	30	28.975	28.674	29.017	29.677	27.904	28.448	29.851
J1	hsa-miR-122-5p	20.69	21.294	23.236	20.578	16.124	20.127	20.855	22.749	20.904	19.329	21.585	20.858	20.188	21.908	20.47	20.904	19.99	21.648	20.518	19.876	21.218	20.492	21.665	20.521	20.753	19.644	20.589	19.591	21.776	22.594
J2	hsa-miR-424-3p	24.463	26.599	29.147	26.695	26.512	25.759	29.27	26.25	25.531	23.608	27.654	28.486	24.213	27.014	27.672	25.755	24.636	28.868	26.689	26.248	27.847	27.263	28.482	27.599	26.006	26.769	26.505	25.896	25.682	27.99
J3	hsa-miR-542-5p	28.345	30	30	29.825	30	29.214	30	30	27.757	26.82	30	30	27.785	30	29.871	28.761	28.332	29.946	29.977	29.456	29.374	29.519	30	30	29.629	28.513	29.489	28.656	28.241	30
J4	hsa-miR-433-3p	22.644	25.261	24.825	23.543	25.621	25.208	26.828	25.934	23.212	24.62	25.142	24.451	22.078	23.923	24.298	23.556	22.525	24.311	22.984	23.818	25.29	24.253	25.459	25	22.722	24.014	25.881	23.916	23.292	24.201
J5	hsa-miR-140-3p	19.814	21.641	23.708	22.401	21.587	21.813	23.87	22.472	20.781	19.53	21.846	21.217	19.958	22.722	21.772	20.595	20.074	22.383	22.201	22.637	23.2	22.39	23.404	21.929	21.472	22.197	22.874	20.539	21.664	23.04
J6	hsa-miR-1976	26.142	26.166	27.374	27.426	26.651	26.532	27.667	27.405	26.915	25.251	26.564	26.559	25.554	26.856	26.682	26.026	25.725	26.893	27.318	26.877	26.757	25.935	26.59	26.911	26.52	27.066	26.722	26.046	26.256	27.725
J7	hsa-miR-24-3p	14.511	18.371	18.894	17.384	16.974	17.131	21.902	17.022	16.024	14.735	17.049	17.884	14.851	17.994	16.811	15.748	14.955	18.273	17.401	17.836	18.729	17.737	20.058	18.328	16.334	17.347	17.959	16.029	16.343	18.086
J8	hsa-let-7d-5p	16.896	19.601	20.013	19.433	18.581	18.909	23.194	18.788	18.342	16.715	18.577	19.798	16.687	18.967	18.757	17.47	17.093	20.026	19.324	20.156	20.808	18.97	20.894	19.558	18.013	18.603	19.046	17.681	17.861	19.259
J9	hsa-miR-215-5p	27.481	28.646	30	28.775	27.5	29.231	29.722	29.859	28.366	26.76	28.74	27.484	27.519	28.777	27.915	27.875	27.604	29.157	29.246	28.86	29.661	29.104	30	29.671	28.929	28.477	28.522	28.187	29.12	29.099
J10	hsa-miR-548d-5p	23.128	26.3	27.379	26.016	25.304	24.869	30	26.845	24.515	22.954	25.566	28.127	22.666	28	25.128	24.126	22.614	27.482	26.834	26.558	27.398	26.978	28.399	26.123	25.886	25.074	26.769	24.437	24.367	26.879
J11	hsa-miR-130b-3p	20.188	23.107	24.52	22.701	22.688	22.569	25.441	22.59	21.515	19.867	23.009	22.459	20.227	23.651	22.592	21.254	20.546	23.626	22.8	23.317	23.932	23.057	24.823	22.925	22.548	23.098	23.818	21.256	22.054	23.754
J12	hsa-miR-1183	26.511	24.648	27.219	27.51	25.536	26.291	26.295	27.149	26.721	25.27	26.812	26.147	25.192	26.546	26.727	25.987	26.31	26.683	26.33	25.765	26.079	25.352	25.878	26.095	26.646	26.686	25.977	25.768	26.633	27.334
J13	hsa-let-7a-5p	19.252	22.092	22.539	22.053	21.23	21.691	25.835	21.599	20.72	19.256	21.411	22.195	19.047	21.721	21.316	19.978	19.734	22.369	21.746	21.977	23.34	22.675	23.557	21.968	20.964	20.981	21.978	20.106	20.134	21.982
J14	hsa-miR-4505	25.144	26.861	27.582	26.252	25.523	26.688	27.425	27.044	26.091	25.75	26.618	27.813	25.989	27.993	27.309	27.124	26.177	26.807	26.52	26.22	26.207	25.759	27.812	27.134	27.057	27.046	27.711	26.646	26.593	26.987
J15	hsa-miR-208a-3p	30	30	30	30	30	30	30	30	30	30	30	30	30	30	30	30	30	30	30	30	30	30	30	30	30	30	30	30	30	30
J16	hsa-miR-211-5p	26.766	29.887	30	30	28.873	29.734	30	29.178	28.636	27.528	30	30	27.349	29.844	29.68	28.186	28.972	30	29.55	29.034	30	28.683	30	30	28.706	29.87	30	28.226	28.774	30
J17	hsa-miR-1247-5p	25.856	25.59	26.594	25.951	25.292	27.48	26.314	26.622	25.675	25.088	25.861	25.545	25.551	25.847	25.916	25.901	25.704	25.778	26.328	25.347	25.598	25.588	26.213	25.604	26.274	25.865	25.844	25.369	25.228	26.453
J18	hsa-miR-378g	22.317	24.073	26.282	24.53	23.451	24.279	26.321	25.065	23.737	22.488	24.66	24.018	22.427	25.033	24.323	23.668	22.966	25.189	24.557	24.697	25.543	24.686	26.434	24.605	24.49	24.955	25.333	23.257	24.397	25.879
J19	hsa-miR-485-3p	22.498	24.709	25.158	24.179	24.629	25.847	27.955	25.689	23.072	20.932	24.354	24.062	21.887	23.605	24.464	22.536	21.356	24.939	23.47	24.055	25.696	24.386	25.781	24.499	22.607	23.784	25.742	23.287	23.09	24.658
J20	hsa-miR-9-5p	26.237	30	30	30	30	30	30	29.955	28.481	26.127	30	30	26.259	29.916	29.061	28.994	28.249	30	30	30	30	30	30	30	29.122	30	30	28.607	29.64	30
J21	hsa-miR-148a-3p	18.58	21.982	22.469	21.157	20.519	21.409	23.775	21.003	19.832	18.493	21.419	21.388	18.183	21.769	21.02	19.638	18.876	22.188	21.1	21.775	22.307	21.904	23.605	21.75	20.334	21.117	21.844	19.854	20.46	21.92
J22	hsa-miR-5095	28.551	29.662	28.837	30	29.608	30	29.963	30	29.207	28.624	30	29.624	29.348	30	30	30	29.875	30	29.197	30	29.478	29.691	30	30	30	30	30	29.752	29.987	30
J23	hsa-miR-409-3p	20.118	22.319	22.625	21.545	22.592	22.934	27.506	23.513	20.622	19.205	22.05	22.007	18.99	21.097	21.545	20.336	19.362	22.401	20.82	21.394	24.145	22.054	23.858	22.416	19.955	21.5	23.73	21.037	20.793	22.062
J24	hsa-miR-361-5p	20.1	24.131	24.445	23.024	22.64	22.445	27.624	21.938	21.752	20.385	23.216	23.939	20.577	23.834	22.403	21.688	21.182	23.904	22.568	23.168	24.399	23.339	25.724	24.131	21.843	23.384	23.769	21.924	22.025	23.559
K1	hsa-miR-331-3p	20.952	23.985	25.208	23.723	22.98	22.968	27.521	24.337	22.097	20.569	23.343	24.18	20.802	24.348	23.202	21.849	20.855	24.495	23.99	24.433	25.416	23.504	25.585	24.078	22.816	23.102	24.44	21.555	22.645	24.39
K2	hsa-miR-30c-5p	16.835	19.95	20.833	19.885	19.172	19.427	23.786	19.42	18.28	16.717	19.262	20.555	16.773	19.926	19.204	18.005	17.479	20.686	19.997	20.098	21.532	19.705	21.73	20.131	18.903	19.332	20.057	18.157	18.544	20.212
K3	hsa-miR-487b-3p	20.93	24.248	24.166	23.05	24.253	24.618	29.229	25.036	21.807	22.025	23.472	23.28	20.126	22.572	22.778	21.68	20.015	23.968	22.256	23.336	25.753	23.77	25.185	24.133	21.418	22.987	25.272	22.199	21.862	23.723
K4	hsa-miR-32-5p	25.412	28.83	28.73	29.299	28.117	27.674	29.982	28.219	26.579	24.81	27.491	27.544	25.299	27.666	27.237	25.711	25.084	28.302	27.917	28.449	28.192	27.883	29.384	27.325	27.483	26.639	27.791	25.679	26.84	28.235
K5	hsa-miR-3176	26.365	26.442	26.338	26.856	26.377	26.297	27.2	27.129	26.113	26.482	25.974	27.087	25.89	26.289	26.695	26.696	26.714	26.566	26.773	26.266	26.639	25.984	26.759	26.699	26.964	26.513	26.257	25.828	26.576	27.403
K6	hsa-miR-192-5p	22.825	23.719	26.511	24.871	21.721	24.241	26.273	24.716	23.788	21.919	24.082	23.591	22.544	24.347	23.707	23.453	22.64	25.119	24.689	24.511	25.403	24.247	25.667	24.126	24.015	23.996	24.409	23.159	24.568	25.702
K7	hsa-miR-181a-5p	21.182	23.276	24.577	22.822	21.685	22.121	27.455	23.986	21.259	19.204	22.915	24.098	19.296	23.677	22.338	21.653	20.199	23.667	23.15	23.705	25.069	21.907	25.599	23.111	21.947	22.972	23.318	20.292	21.503	24.169
K8	hsa-miR-1287-5p	23.817	24.084	24.994	24.128	24.157	24.205	24.346	24.761	23.879	23.624	24.097	23.991	23.962	24.436	23.981	23.924	23.912	24.176	24.056	23.857	23.954	23.737	24.004	23.94	24.157	23.718	23.847	23.588	23.843	24.465
K9	hsa-miR-378e	25.049	26.675	28.946	27.096	26.161	27.027	29.509	27.74	26.369	25.385	27.52	26.956	25.434	27.913	26.991	26.324	25.854	27.676	27.129	27.357	27.826	26.931	29.58	27.265	26.919	27.828	28.317	25.948	27.105	28.525
K10	hsa-miR-320b	20.737	23.173	24.278	23.95	22.407	22.383	25.277	22.684	22.137	21.039	23.667	23.244	21.405	23.598	22.994	21.741	21.746	23.993	22.021	22.978	23.83	22.834	24.941	23.052	22.3	23.58	23.5	21.94	22.316	23.816
K11	hsa-miR-671-3p	23.409	24.496	24.36	24.54	24.446	24.256	24.84	24.961	23.968	23.521	23.965	24.379	23.574	24.512	24.063	23.951	23.773	24.19	24.565	24.206	24.194	23.806	24.729	24.435	24.247	24.069	24.117	23.762	23.52	24.574
K12	hsa-miR-374a-5p	19.372	23.424	24.058	23.315	21.847	22.438	27.524	22.571	21.206	18.643	22.333	23.822	18.962	22.527	21.977	20.315	19.517	23.84	22.896	22.94	24.582	22.7	24.781	23.195	21.043	21.622	22.506	20.573	20.825	22.639
K13	hsa-miR-450a-5p	27.088	30	30	29.913	28.946	28.834	30	30	27.355	25.517	30	30	26.226	29.835	30	28.143	26.675	30	29.174	29.317	30	30	30	30	28.77	28.627	28.873	27.814	27.622	30
K14	hsa-miR-3613-3p	24.386	25.824	27.439	26.707	25.744	25.542	28.2	27.077	25.247	24.142	25.597	25.908	24.321	26.641	25.765	25.36	24.299	27.016	25.959	26.372	26.982	25.979	27.448	26.627	25.967	26.059	26.624	25.258	25.481	26.926
K15	hsa-miR-342-3p	17.64	20.62	21.686	20.919	19.385	20.043	22.499	23.94	18.785	17.551	19.831	20.908	17.96	20.081	20.391	18.701	17.978	20.512	20.463	19.995	22.115	20.341	22.094	20.583	19.712	20.041	20.056	19.707	18.976	20.216
K16	hsa-miR-3689e	29.568	30	30	29.779	30	30	30	29.604	28.966	28.63	29.951	29.857	29.783	29.346	29.522	29.055	29.561	28.887	29.548	28.786	28.756	28.717	29.274	29.64	29.785	28.983	29.131	28.743	29.178	29.759
K17	hsa-miR-4302	27.939	28.832	27.112	27.52	27.588	29.246	27.345	29.538	27.576	27.202	28.142	27.933	28.704	28.154	27.719	28.169	28.153	28.683	28.35	27.322	28.084	28.067	28.986	28.517	29.047	27.509	27.39	27.683	27.466	29.127
K18	hsa-miR-183-5p	27.519	25.725	29.712	27.722	26.915	26.78	29.346	26.953	26.246	25.375	27.037	26.47	25.475	26.415	27.676	25.483	25.765	28.276	29.241	28.203	28.851	25.953	27.923	25.719	26.693	26.236	26.691	25.705	27.866	27.328
K19	hsa-miR-27b-3p	18.028	22.518	23.207	21.817	20.629	20.93	25.069	20.945	20.033	18.074	21.506	21.975	18.223	21.957	20.32	19.532	18.477	22.085	21.401	21.7	22.72	21.516	23.758	22.319	19.978	21.071	21.641	19.627	19.977	22.033
K20	hsa-miR-15b-5p	15.34	18.973	19.692	18.929	18.021	17.976	22.538	18.058	17.097	15.191	18.112	19.097	15.436	18.77	17.785	16.878	15.988	19.528	18.608	18.913	20.255	18.987	20.693	19.062	17.42	18.295	18.992	17.055	17.435	19.101
K21	hsa-miR-424-5p	20.753	22.828	24.842	23.491	22.702	22.216	24.744	22.769	21.75	19.275	23.927	24.393	20.534	22.835	23.3	22.1	20.872	24.03	22.758	22.75	23.536	23.374	24.336	22.836	22.425	22.271	22.698	21.61	21.888	23.992
K22	hsa-miR-373-5p	24.663	24.365	27.107	25.322	24.294	24.669	26.156	25.536	24.587	24.842	25.13	24.983	24.977	25.821	24.948	25.601	25.098	25.967	24.615	25.934	26.063	25.229	26.391	25.791	25.523	25.593	26.491	25.358	25.984	26.995
K23	hsa-miR-374c-5p	18.468	22.239	23.272	22.267	20.987	21.107	26.495	21.511	20.271	17.872	21.261	22.803	18.121	21.729	21.052	19.816	18.728	22.934	21.901	22.174	23.743	21.932	24.097	22.198	20.282	21.116	21.944	19.959	20.308	21.97
K24	hsa-miR-375	24.837	25.952	27.137	26.139	24.768	25.963	26.957	27.629	26.354	25.084	25.535	26.278	24.834	26.771	25.232	25.638	24.456	25.82	22.109	25.358	26.709	27.182	28.321	27.667	25.824	25.233	26.534	25.74	26.493	27.145
L1	hsa-miR-574-3p	20.182	23.057	23.968	23.059	21.577	21.562	25.794	21.982	21.341	19.828	22.007	22.761	20.193	22.915	21.993	21.183	20.697	23.371	22.185	22.696	24.248	23.288	24.37	22.941	21.839	22.204	23.608	21.794	21.598	23.614
L2	hsa-miR-4524a-3p	29.074	30	30	30	30	30	30	30	30	30	30	30	30	30	30	30	30	30	30	30	30	30	30	30	30	30	30	30	30	30
L3	hsa-miR-191-3p	23.735	26.868	28.279	26.101	25.847	25.235	28.999	26.454	25.144	23.737	26.265	27.144	23.995	26.686	26.241	25.464	24.528	27.531	26.456	26.436	27.5	26.219	28.445	27.495	25.673	26.542	27.15	25.286	25.778	27.298
L4	hsa-miR-17-5p	15.928	19.033	20.471	19.251	18.62	18.752	22.546	19.19	17.511	15.69	18.324	18.735	15.881	19.467	18.201	17.073	16.181	19.555	19.291	19.504	20.259	18.79	20.588	18.972	18.016	18.395	19.423	17.138	17.826	19.734
L5	hsa-miR-7-1-3p	23.398	27.104	28.02	27.236	26.142	26.194	30	26.514	25.235	23.765	26.459	26.693	23.618	26.889	25.675	25.012	24.321	27.085	26.926	27.014	28.128	26.576	28.054	27.167	25.663	26.775	27.013	25.215	25.86	27.096
L6	hsa-miR-720	19.306	20.628	21.533	19.711	20.528	19.829	22.237	19.886	19.197	18.988	20.93	21.211	19.213	21.321	21.271	20.438	30	21.534	20.551	20.491	20.965	21.213	21.997	21.658	20.354	21.169	20.808	19.58	20.376	21.652
L7	hsa-miR-675-3p	26.86	26.835	26.725	27.288	27.065	27.28	27.079	27.025	26.677	26.663	27.131	26.444	27.239	27.073	26.606	26.753	26.845	26.503	27.374	26.342	26.718	25.759	26.775	26.706	26.927	26.762	26.508	26.631	26.709	27.246
L8	hsa-miR-128-3p	18.613	21.729	23.324	21.558	20.628	20.795	25.702	21.195	20.109	18.575	21.059	22.046	18.743	21.995	20.992	20.111	19.077	22.462	21.786	21.921	23.164	21.595	23.691	22.349	20.368	21.536	22.068	20.027	20.55	22.16
L9	hsa-miR-23b-5p	25.231	28.827	29.257	27.688	27.167	27.148	30	27.368	26.345	25.408	27.704	28.714	25.586	28.629	27.295	26.305	25.756	28.886	27.387	27.728	28.52	27.618	29.735	29.063	26.587	27.893	28.096	26.593	26.843	28.018
L10	hsa-miR-181c-3p	26.112	27.681	27.881	27.478	26.883	26.934	27.792	27.461	27.437	25.504	27.065	27.748	26.547	27.653	27.342	26.826	26.274	27.688	27.086	27.216	26.979	26.772	27.567	27.508	26.895	27.333	27.403	26.444	26.432	27.019
L11	hsa-let-7f-5p	20.64	24.729	25.154	24.337	23.636	23.978	29.019	23.35	22.38	20.404	23.454	24.915	20.468	23.76	23.391	21.468	20.96	24.65	23.864	23.771	25.387	23.715	26.165	24.316	22.369	22.772	23.502	21.874	21.919	23.927
L12	hsa-miR-1225-3p	25.73	25.674	27.274	26.25	24.574	26.065	26.135	27.746	26.045	25.811	25.844	25.857	26.314	27.473	26.008	26.436	25.491	26.264	26.616	26.088	26.424	26.755	26.58	26.771	26.937	26.493	26.826	26.353	26.623	27.521
L13	hsa-miR-301b	21.505	25.254	25.828	24.92	24.066	24.549	29.82	25.436	23.177	21.231	24.014	25.083	21.591	25.142	23.873	22.644	21.53	25.327	24.895	24.985	26.13	24.148	26.655	24.668	23.529	23.791	24.945	22.433	23.087	24.972
L14	hsa-miR-26b-5p	17.028	20.764	21.726	20.873	19.554	19.903	25.008	20.116	18.733	16.476	19.679	21.206	16.564	20.493	19.868	18.097	17.096	21.212	20.43	20.295	21.85	20.079	22.226	20.601	19.003	19.58	20.335	18.43	18.65	20.351
L15	hsa-miR-885-5p	25.424	26.985	27.002	26.031	22.818	25.973	25.303	27.915	26.457	25.104	26.574	25.155	25.481	27.167	25.525	26.586	25.881	26.173	25.464	25.25	26.549	26.475	26.814	26.271	27.379	25.627	26.666	25.273	27.768	28.156
L16	hsa-miR-4286	18.753	20.92	22.446	20.54	20.392	20.011	23.166	20.964	19.671	18.464	20.956	20.997	19.035	22.127	20.952	20.256	19.418	21.782	21.203	21.193	21.69	21.206	22.868	21.919	20.568	21.647	22.016	19.471	20.933	22.244
L17	hsa-miR-3622a-5p	27.295	27.787	28.883	28.359	28.099	28.418	29.174	28.621	27.703	26.857	28.523	27.843	27.235	28.796	28.349	27.747	27.504	27.968	27.574	27.666	28.377	28.009	28.857	28.904	28.598	28.26	28.283	30	27.529	28.133
L18	hsa-miR-3185	28.704	29.416	29.065	29.379	28.1	29.098	29.217	29.138	28.513	28.542	29.323	29.845	27.846	29.346	28.824	28.196	29.394	28.624	29.657	28.681	28.67	28.901	30	29.068	29.534	28.951	30	28.349	29.73	29.181
L19	hsa-miR-629-5p	22.932	25.225	27.618	24.998	24.815	24.767	28.083	24.744	24.673	23.272	25.19	25.484	23.453	25.684	25.11	24.78	23.886	26.324	24.917	25.441	26.3	25.542	27.731	25.641	24.275	25.694	25.999	24.484	24.599	26.032
L20	hsa-miR-4296	23.814	25.699	27.164	25.834	25.283	25.279	27.782	25.77	24.414	23.063	25.868	25.414	23.738	26.335	25.448	24.361	23.596	26.296	25.562	25.448	26.292	25.318	27.245	26.03	25.124	25.783	26.193	24.483	24.972	26.392
L21	hsa-miR-31-5p	27.748	29.083	30	29.913	29.667	29.672	30	30	29.713	28.081	29.015	28.723	28.192	30	29.706	29.87	27.708	30	29.114	29.106	30	28.427	30	28.758	29.378	29.44	29.797	29.419	28.256	29.795
L22	hsa-miR-483-5p	28.573	29.558	30	28.275	26.804	28.741	28.956	29.996	29.08	28.761	29.918	30	28.007	29.496	28.665	29.604	30	29.733	28.122	28.218	28.535	29.821	29.978	29.329	29.589	29.167	28.92	28.441	30	30
L23	hsa-miR-23a-3p	14.646	18.073	19.172	17.559	16.821	16.671	21.972	16.953	16.228	14.508	17.29	18.342	14.796	17.805	16.968	15.846	14.994	18.528	17.565	17.715	19.062	17.472	19.875	18.141	16.004	17.265	17.924	15.94	16.209	17.821
L24	hsa-miR-301a-3p	20.589	23.978	24.655	23.871	23.151	23.571	29.046	24.371	22.087	19.958	23.016	23.955	20.594	24.17	22.741	21.613	20.591	24.4	23.927	24.096	25.484	23.381	25.754	23.773	22.475	22.714	24.051	21.554	22.317	23.935
M1	hsa-miR-181d-5p	23.849	26.499	27.648	26.042	24.674	25.22	29.881	25.552	24.925	23.017	25.679	26.713	22.925	25.563	25.297	24.4	24.022	27.036	25.632	25.97	27.52	24.965	28.566	26.302	24.399	25.757	25.427	23.868	24.412	26.171
M2	hsa-miR-99a-5p	22.087	24.126	24.934	24.391	22.625	23.279	25.353	23.737	22.784	21.471	23.658	24.047	21.406	23.975	23.674	22.791	22.241	24.289	23.831	23.897	24.997	24.527	25.385	24.35	23.218	23.769	24.527	22.829	23.443	25.118
M3	hsa-miR-330-3p	22.331	25.245	26.175	24.531	24.26	24.328	28.845	24.923	23.572	22.211	24.443	25.354	22.347	25.492	24.533	23.482	22.643	25.945	25.336	25.047	26.102	24.64	26.901	25.215	23.608	24.594	25.339	23.165	23.832	25.249
M4	hsa-miR-335-5p	19.394	24.159	23.886	22.96	22.884	22.993	27.267	22.06	21.037	19.362	22.983	23.514	19.982	23.026	22.437	21.309	20.165	23.722	22.464	22.96	23.894	23.177	25.073	23.833	21.971	22.56	23.219	21.597	21.704	23.735
M5	hsa-miR-4289	21.574	25.038	26.376	24.999	24.44	24.153	29.605	24.611	23.003	21.181	24.3	25.102	21.44	25.206	24.365	22.471	21.698	25.705	25.291	25.37	26.539	24.496	27.016	24.673	23.519	24.271	25.451	22.748	23.108	25.203
M6	hsa-miR-146b-5p	18.769	22.014	23.381	21.843	21.221	21.282	26.478	21.429	20.31	18.764	21.597	22.304	18.688	21.69	21.396	20.063	19.249	22.745	22	21.992	23.331	22.128	24.146	22.414	20.381	21.689	22.084	20.229	20.631	22.418
M7	hsa-miR-744-5p	17.99	20.718	22.025	20.299	19.626	19.823	25.495	19.741	19.301	17.811	20.161	21.487	18.045	20.549	20.218	19.176	18.589	21.649	20.551	20.565	21.602	20.239	22.717	21.065	19.277	20.459	20.521	18.801	19.231	20.549
M8	hsa-miR-2355-5p	26.74	30	30	30	30	29.567	30	30	28.279	26.616	28.249	29.916	26.822	30	29.197	28.531	27.085	30	30	30	29.479	29.651	30	30	28.842	28.567	30	28.035	28.333	30
M9	hsa-miR-16-5p	14.036	15.705	17.754	16.829	15.757	15.971	17.958	16.43	15.037	13.73	15.717	15.28	13.974	16.344	15.897	14.689	14.038	16.563	16.497	17.048	17.497	16.327	17	15.785	15.85	15.599	16.751	14.849	15.827	17.488
M10	hsa-miR-490-3p	20.432	20.786	20.718	20.566	20.65	20.68	20.634	20.46	20.434	20.382	20.522	20.549	20.446	20.462	20.436	20.389	20.532	20.506	20.553	20.187	20.198	20.101	20.152	20.289	20.33	20.262	20.189	20.229	20.16	20.251
M11	hsa-miR-34c-3p	29.449	28.81	28.357	29.261	29.111	28.919	29.149	29.889	28.349	28.15	28.747	29.963	28.054	29.527	28.737	29.182	29.185	28.842	27.992	28.707	28.483	27.961	29.228	28.989	29.184	28.933	29.149	28.801	28.117	28.371
M12	hsa-miR-136-5p	27.548	30	30	29.626	30	30	30	30	27.983	29.201	29.746	28.766	26.64	29.063	28.791	27.439	26.265	29.217	29.16	29.202	30	28.34	30	29.354	27.872	28.514	30	27.324	28.049	28.934
M13	hsa-miR-106b-5p	16.525	19.238	21.097	19.825	18.898	19.137	23.072	19.749	17.996	16.15	18.951	19.023	16.486	19.752	18.709	17.457	16.711	19.993	19.794	19.86	20.717	19.09	21.009	19.159	18.477	18.865	19.802	17.474	18.191	20.126
M14	hsa-miR-196b-3p	28.08	29.391	30	29.57	29.821	29.404	30	30	28.543	27.258	30	29.375	28.07	30	29.179	28.669	28.72	29.356	29.472	29.423	29.784	28.336	29.968	29.15	30	29.798	29.067	28.308	28.852	29.871
M15	hsa-miR-378a-5p	24.697	26.189	27.999	26.92	25.255	26.307	29.391	27.599	26.28	24.721	27.218	26.82	25.044	27.42	26.593	26.054	25.254	28.12	27.469	27.219	28.817	26.837	27.915	26.823	26.472	27.173	27.593	26.249	26.403	29.445
M16	hsa-miR-145-3p	25.714	28.912	28.574	28.33	26.624	28.265	29.971	27.076	26.906	23.933	27.309	27.888	25.419	27.669	26.045	26.205	25.779	27.536	26.537	27.778	28.169	27.023	30	27.994	28.003	27.654	28.352	26.377	26.607	27.918
M17	hsa-miR-320e	23.802	25.989	27.372	25.573	25.592	25.235	28.689	25.561	25.035	23.991	26.65	26.146	24.059	26.354	25.787	24.871	24.457	26.812	25.389	25.49	26.594	25.586	28.208	26.168	25.114	26.17	26.712	24.833	25.059	26.678
M18	hsa-miR-874-3p	24.327	24.859	24.73	24.61	24.648	25.687	23.895	25.658	24.319	23.863	24.725	24.759	24.568	25.628	24.76	24.976	24.447	24.454	24.392	24.493	24.764	25.099	25.29	25.497	25.551	25.22	24.919	24.511	24.567	25.81
M19	hsa-miR-4274	26.525	26.241	26.671	26.493	27.181	26.094	26.324	26.886	25.742	25.767	26.322	26.359	26.111	26.824	26.255	26.013	26.34	26.072	26.31	26.001	25.703	25.827	26.442	26.066	26.595	26.758	26.625	25.924	25.783	26.654
M20	hsa-miR-200a-3p	26.709	30	30	29.952	27.592	29.49	30	30	28.452	26.835	29.245	30	27.01	29.803	29.263	28.664	27.371	30	27.736	29.939	30	29.953	30	30	28.879	29.398	30	28.16	28.541	30
M21	hsa-miR-340-3p	22.066	25.139	26.141	25.117	24.397	24.773	30	24.818	23.377	21.834	24.468	25.999	21.694	25.08	24.872	23.339	22.328	26.186	25.558	25.734	26.734	25.762	27.719	25.54	23.989	24.742	25.211	23.063	23.53	25.99
M22	hsa-miR-1260b	19.146	22.423	22.702	21.555	21.277	21.023	25.348	20.974	20.576	19.518	21.42	21.857	19.666	22.189	20.886	20.237	19.634	22.265	21.207	21.265	21.856	21.594	23.574	22.296	20.781	21.527	21.908	20.261	20.686	22.25
M23	hsa-miR-126-3p	14.15	17.751	18.607	17.542	16.733	16.824	20.999	17.125	15.895	14.012	16.774	17.866	14.278	17.501	16.539	15.742	14.78	18.045	17.59	17.693	18.987	17.709	19.291	17.697	15.934	16.807	17.758	15.685	16.209	17.904
M24	hsa-miR-326	20.997	23.648	25.279	23.244	22.887	22.409	27.073	23.872	21.956	20.683	23.402	23.659	21.326	24.757	23.009	22.377	21.069	24.063	24.057	23.707	24.3	23.429	25.522	24.307	22.427	23.67	24.516	22.025	22.795	24.442
N1	hsa-miR-223-3p	13.131	16.194	17.418	15.941	15.162	15.148	20.835	15.393	14.419	13.098	15.695	16.257	13.227	15.954	15.052	14.259	13.522	16.773	15.911	15.982	17.414	15.905	18.163	16.733	14.505	15.584	16.154	14.539	14.753	16.11
N2	hsa-miR-219a-1-3p	27.165	27.611	27.939	27.988	27.935	27.672	28.417	29.175	27.528	27.455	26.674	28.301	27.813	28.122	27.844	27.828	27.478	27.446	27.624	27.421	27.746	27.221	27.56	27.566	28.52	27.323	27.408	26.916	27.591	27.755
N3	hsa-miR-25-3p	16.564	17.524	20.249	18.502	17.613	17.899	20.119	18.218	17.554	16.109	18.226	17.834	16.377	18.434	18.307	17.344	16.944	19.195	18.441	18.905	19.481	18.227	19.518	18.035	17.801	18.356	18.626	17.319	18.115	19.44
N4	hsa-miR-210-3p	24.481	26.794	28.076	26.984	26.19	26.055	28.202	27.409	25.139	23.973	26.994	27.094	24.982	27.545	26.984	25.628	24.947	27.734	26.978	26.944	27.481	26.487	28.448	26.888	26.732	26.658	28.093	25.171	26.488	28.244
N5	hsa-miR-19a-3p	16.328	18.634	20.52	19.108	18.488	18.812	21.453	19.707	17.616	15.859	18.765	18.479	16.733	19.634	18.301	17.677	16.732	19.496	18.781	19.295	19.908	18.75	20.56	18.824	18.29	18.756	19.744	17.391	18.161	20.026
N6	hsa-miR-17-3p	23.515	25.528	28.174	26.128	25.552	25.577	29.364	26.816	24.762	22.612	25.612	25.548	23.295	26.925	25.412	24.402	23.415	26.904	27.169	26.911	27.298	25.437	28.074	25.719	25.422	25.995	26.842	24.144	25.093	26.93
N7	hsa-miR-151a-5p	16.44	20.059	21.077	19.674	18.833	18.84	24.647	19.417	18.306	16.263	19.049	20.612	16.349	19.902	19.094	17.736	17.041	20.754	19.984	20.018	21.331	19.722	22.157	20.063	18.268	19.259	19.961	17.791	18.127	20.065
N8	hsa-miR-320a	16.947	19.431	20.56	18.801	18.719	18.521	22.109	18.828	18.204	17.23	19.809	19.46	17.346	19.612	19.032	18.082	17.79	20.349	18.79	19.065	20.276	19.309	21.568	19.507	18.333	19.635	19.971	18.229	18.531	19.889
N9	hsa-miR-625-3p	20.176	23.155	24.379	22.235	22.431	22.257	26.133	22.75	21.916	20.498	21.06	21.889	20.328	23.582	22.842	21.471	18.646	22.78	21.663	22.203	23.103	23.122	23.929	23.786	20.896	21.92	22.241	21.906	22.116	23.952
N10	hsa-miR-15b-3p	20.637	23.216	25.29	23.679	23.003	23.103	26.754	23.291	22.326	20.39	23.153	23.76	20.761	23.849	23.12	22.281	21.212	24.79	23.7	24.165	25.136	23.74	25.366	24.042	22.695	23.587	24.235	22.333	22.785	24.365
N11	hsa-miR-30a-5p	15.962	18.751	20.229	18.608	17.942	17.767	22.233	18.679	17.446	15.811	18.245	18.783	15.76	19.036	18.003	17.082	16.249	19.524	18.579	18.668	19.948	18.456	20.532	18.921	17.391	18.318	19.089	17.041	17.457	19.114
N12	hsa-miR-206	30	29.123	30	30	27.843	30	30	30	28.34	30	29.324	26.891	29.76	29.751	29.334	30	29.042	30	30	30	30	30	30	29.006	29.262	30	30	28.911	29.876	30
N13	hsa-miR-4538	23.442	23.715	23.898	23.659	23.591	23.815	23.726	23.474	23.321	23.73	23.687	23.731	23.45	23.464	23.461	23.341	23.55	23.374	23.409	22.846	22.688	22.324	23.4	23.419	23.34	23.173	23.081	23.167	23.054	23.026
N14	hsa-miR-1237-3p	26.395	26.022	27.066	27.538	27.711	26.888	27.537	27.063	26.786	25.719	26.993	26.959	26.169	26.732	26.431	26.948	26.102	26.221	26.872	27.128	26.649	26.438	27.851	27.051	26.743	27.477	26.723	26.137	26.051	27.255
N15	hsa-miR-19b-3p	16.107	18.32	20.409	18.893	18.357	18.639	21.166	19.459	17.405	15.756	18.628	18.26	16.636	19.504	18.752	17.502	16.555	19.266	18.915	19.124	19.61	18.535	20.287	18.71	18.211	18.693	19.63	17.221	18.07	19.971
N16	hsa-miR-142-3p	17.026	20.621	21.478	20.561	19.72	19.999	24.122	20.667	18.664	16.356	19.761	20.813	16.85	20.385	19.663	18.047	17.224	20.952	20.338	20.479	21.7	19.903	22.058	20.105	19.1	19.249	20.151	17.925	18.408	20.504
N17	hsa-miR-30e-5p	15.982	19.004	20.349	18.884	18.183	18.153	22.188	19.04	17.589	16.002	18.51	18.995	16.071	19.287	18.226	17.269	16.371	19.652	18.91	19.029	20.233	18.692	20.666	19.101	17.661	18.467	19.387	17.184	17.701	19.526
N18	hsa-miR-499a-5p	28.602	30	30	30	30	30	30	30	30	28.063	30	30	28.46	30	30	29.756	28.995	30	30	30	30	30	30	30	30	30	30	30	30	30
N19	hsa-miR-1307-3p	19.513	22.376	23.249	21.363	21.488	21.271	25.847	21.535	21.048	19.512	21.556	22.555	19.711	22.331	22.226	20.941	20.188	22.746	22.151	22.008	23.157	21.801	23.901	22.36	21.003	22.269	22.603	20.674	20.875	22.409
N20	hsa-miR-500a-5p	27.012	27.652	29.769	29.005	27.466	27.973	30	30	27.944	26.143	28.815	29.148	25.991	28.512	28.48	27.484	26.415	30	28.182	29.788	30	28.063	30	28.528	27.555	28.873	28.837	26.822	27.844	29.356
N21	hsa-miR-204-5p	25.318	28.123	28.956	27.949	27.174	26.47	30	26.865	27.603	23.925	25.581	27.375	26.273	27.422	28.61	25.718	27.316	28.25	27.868	27.141	28.845	26.039	30	27.741	25.999	26.948	27.776	27.199	25.854	27.791
N22	hsa-miR-20b-5p	16.897	19.767	21.435	20.385	19.584	19.89	23.036	19.853	18.504	16.753	19.346	19.312	16.829	20.063	19.122	17.917	17.15	20.293	20.188	20.163	21.039	19.722	21.231	19.679	18.896	19.198	20.119	17.987	18.833	20.635
N23	hsa-miR-200c-3p	22.552	25.651	26.322	25.701	24.58	24.844	30	24.689	23.986	22.081	25.219	26.611	22.113	25.301	24.929	23.584	22.722	26.294	25.665	25.539	27.307	25.478	27.891	26.044	24.124	24.777	25.445	23.783	24.284	25.716
N24	hsa-miR-190a-5p	24.269	27.651	28.909	28.102	26.397	26.394	30	26.448	25.408	23.681	26.725	27.987	24.863	26.494	26.028	24.945	24.241	27.603	27.703	27.155	27.998	26.985	28.954	27.978	25.132	26.088	26.517	24.808	25.173	27.213
O1	hsa-miR-193b-3p	28.444	28.589	29.279	29.23	25.786	29.383	29.661	30	28.646	28.02	29.375	28.132	28.379	29.832	28.424	28.942	28.618	28.797	28.883	28.081	28.062	28.627	30	30	30	28.682	28.416	28.177	28.536	29.572
O2	hsa-miR-425-3p	21.023	23.608	24.808	23.529	23.097	22.966	25.89	23.74	22.194	21.092	23.384	23.445	21.394	24.357	22.979	22.252	21.481	24.251	23.75	23.69	24.223	23.425	24.902	23.921	22.923	23.544	24.132	22.075	22.809	24.508
O3	hsa-miR-576-5p	23.927	25.834	28.803	26.75	25.721	25.676	29.98	26.431	24.896	23.555	26.383	26.294	23.585	26.316	26.144	25.203	24.104	28	26.848	26.893	28.028	26.58	28.705	26.392	25.474	26.162	26.83	24.84	26.001	27.784
O4	hsa-miR-590-3p	24.281	28.489	29.897	28.508	26.995	27.531	30	27.277	26.19	23.793	27.16	29.232	23.642	27.836	26.707	25.601	24.461	28.753	28.125	27.985	28.946	27.811	29.535	28.038	25.819	26.463	27.012	25.588	25.78	27.659
O5	hsa-miR-10b-5p	23.715	25.415	26.221	25.622	24.897	24.565	26.8	25.523	24.594	23.451	25.098	25.52	22.98	25.188	25.208	24.746	23.979	26.192	25.609	25.959	26.989	25.761	27.045	26.236	24.594	25.189	25.769	24.549	24.744	26.286
O6	hsa-miR-96-5p	30	30	30	30	30	30	30	30	30	30	30	30	30	30	30	30	30	30	30	30	30	30	30	30	30	30	30	29.415	30	30
O7	hsa-miR-1277-3p	27.269	30	30	30	29.875	29.743	30	30	28.914	26.361	29.586	30	27.197	30	29.169	27.572	27.029	30	30	30	30	30	30	30	29.19	29.248	30	27.087	28.459	30
O8	hsa-miR-486-5p	15.437	14.837	17.602	16.545	15.895	16.106	16.219	16.22	15.849	15.136	15.718	14.981	15.717	15.949	16.771	15.363	15.725	16.605	15.867	16.703	16.642	15.677	16.356	15.608	16.559	16.115	16.55	15.857	16.632	17.473
O9	hsa-miR-188-5p	24.484	26.776	27.874	26.383	26.569	26.577	27.959	26.721	25.951	24.284	26.771	26.498	24.941	27.22	26.158	25.746	24.902	26.74	25.993	26.518	26.598	25.863	27.996	27.032	26.479	26.239	26.296	25.39	25.886	27.03
O10	hsa-miR-615-5p	27.064	26.657	27.105	26.955	27.029	26.912	26.871	26.72	26.642	26.565	26.807	27.022	26.502	26.967	26.958	26.644	26.78	26.682	27	26.494	26.467	26.418	26.463	26.469	26.387	26.52	26.512	26.646	26.196	26.393
O11	hsa-miR-30a-3p	21.301	24.283	25.837	24.446	23.269	23.089	28.577	23.693	22.684	20.824	23.687	25.108	30	24.116	23.635	22.459	21.492	25.18	24.332	24.281	25.597	25.323	26.478	24.799	22.795	23.934	24.263	22.361	22.811	24.503
O12	hsa-miR-378i	25.974	28.081	29.846	27.97	27.033	28.068	30	28.571	27.376	25.919	28.231	27.33	26.318	28.966	27.51	27.123	26.317	28.497	28.122	27.744	28.927	27.988	30	27.969	27.938	28.375	29.021	26.809	28.017	29.416
O13	hsa-miR-93-5p	16.466	18.758	20.553	19.305	18.482	18.647	22.092	19.005	17.77	16.354	18.637	18.657	16.552	19.456	18.51	17.469	16.871	19.637	19.312	19.59	20.219	19.004	20.584	18.846	18.387	18.833	19.511	17.468	18.218	19.963
O14	hsa-miR-154-5p	22.918	26.095	26.46	24.804	26.104	27.207	30	26.939	23.698	21.903	26.217	24.821	22.427	25.272	24.633	24.13	22.414	25.763	24.106	25.085	27.39	26.012	27.441	25.979	23.555	25.021	28.168	24.359	24.638	26
O15	hsa-miR-425-5p	17.589	19.892	21.533	19.855	19.409	19.15	23.249	20.253	18.587	17.275	19.916	20.264	17.528	20.466	19.802	18.806	18	21.006	20.2	20.269	21.411	19.965	21.943	20.388	19.012	19.7	20.386	18.466	19.041	20.866
O16	hsa-miR-362-3p	24.854	26.909	29.141	27.563	26.935	27.327	30	28.505	26.116	24.682	28.125	26.935	25.376	28.701	26.474	26.469	25.081	27.891	27.847	27.502	29.308	27.442	27.76	27.474	26.725	27.422	28.454	25.655	26.372	29.162
O17	hsa-miR-92a-3p	14.609	15.739	17.886	16.205	15.613	15.827	17.359	15.987	15.508	14.397	16.033	15.558	14.743	16.248	16.128	15.281	14.986	16.739	15.953	16.406	16.882	16.012	16.971	15.95	15.767	16.108	16.42	15.229	15.878	17.022
O18	hsa-miR-222-3p	16.8	19.931	20.782	19.305	19.199	19.222	23.551	19.609	18.96	16.691	19.521	20.324	16.918	19.781	19.059	17.825	17.63	20.738	20.135	20.052	21.287	19.407	21.781	20.334	18.394	19.476	19.938	17.655	18.589	20.336
O19	hsa-miR-296-5p	25.817	26.635	29.092	28.474	28.286	26.704	30	29.008	26.227	25.618	28.622	26.283	25.886	28.99	27.765	26.684	25.879	29.5	27.578	28.423	29.448	28.143	29.24	27.091	28.003	27.816	29	26.729	27.611	30
O20	hsa-miR-365b-3p	24.307	25.148	26.687	25.858	21.933	25.213	26.047	25.864	25	24.492	25.093	24.443	24.073	25.58	25.061	24.985	24.223	25.893	25.109	25.382	26.828	26.175	26.417	25.791	25.779	25.102	26.071	24.992	26.124	27.047
O21	hsa-miR-551b-3p	23.926	27.349	29.554	27	25.882	26.267	30	27.254	25.008	23.252	26.343	28.02	23.606	27.205	26.464	25.504	24.537	27.204	26.82	27.298	28.525	27.227	29.653	26.876	25.509	26.834	27.516	24.833	25.408	27.815
O22	hsa-miR-2467-3p	30	30	30	30	30	29.361	30	30	30	29.965	30	30	30	30	30	30	30	30	30	30	30	30	30	30	30	30	30	30	29.254	30
O23	hsa-miR-2355-3p	24.981	28.605	29.571	28.121	27.119	27.25	30	27.806	26.334	26.601	27.521	28.634	25.01	28.654	27.2	27.102	25.282	28.701	27.802	27.936	28.67	28.115	30	28.969	26.824	27.861	28.113	26.506	27.047	28.436
O24	hsa-miR-200b-3p	24.303	27.06	28.034	27.307	25.495	26.479	30	26.214	25.541	23.944	26.596	27.722	23.758	26.936	26.293	25.13	24.192	27.99	26.889	26.9	28.634	27.105	28.94	27.346	25.675	25.974	26.934	25.094	25.79	27.101
P1	hsa-miR-18a-5p	18.685	21.564	22.927	21.736	20.792	21.205	25.489	22.309	19.962	18.058	20.936	21.436	18.308	21.565	20.682	19.683	18.723	22.433	21.874	22	23.006	21.372	23.308	21.404	20.511	21.623	21.977	19.763	20.36	22.15
P2	hsa-miR-142-5p	18.598	22.155	22.945	21.751	21.235	21.153	24.516	22.23	19.853	18.397	21.347	21.615	18.873	22.281	20.647	19.553	18.595	21.789	21.387	21.487	21.743	20.822	23.625	21.9	20.87	20.971	22.302	19.543	20.333	21.808
P3	hsa-miR-487a-3p	24.619	27.635	28.033	27.021	27.973	28.291	30	29.072	25.552	22.458	27.16	27.828	24.117	25.947	27.372	25.051	23.395	28.052	26.176	27.244	29.426	27.04	29.276	27.555	24.917	26.302	29.39	25.466	25.693	27.23
P4	hsa-miR-145-5p	20.319	22.282	22.985	21.742	21.108	21.852	25.659	21.792	21.674	18.539	21.375	22.375	19.432	21.916	20.7	20.141	20.147	22.683	21.157	22.454	22.416	20.582	24.136	22.719	22.364	21.719	22.487	20.301	20.791	22.387
P5	hsa-miR-1233-3p	25.627	25.986	26.667	26.587	26.745	26.1	26.936	26.921	26.268	25.355	25.804	25.715	25.431	26.489	26.107	25.709	25.712	24.897	26.708	26.054	25.739	25.641	26.304	26.109	26.44	26.367	26.136	25.913	25.529	26.864
P6	hsa-miR-369-3p	23.107	27.239	26.651	26.764	27.391	27.207	30	27.707	24.604	22.325	26.343	26.03	22.385	25.433	25.405	24.248	22.45	26.088	24.265	25.42	28	26.805	28.655	26.696	23.749	25.29	27.875	24.847	24.324	25.95
P7	hsa-miR-637	20.765	20.845	21.027	20.971	20.952	21.068	20.963	20.829	20.785	20.633	20.926	20.802	20.768	20.788	20.761	20.708	20.852	20.912	20.898	20.488	20.591	20.363	20.524	20.613	20.567	20.533	20.508	20.577	20.584	20.544
P8	hsa-miR-202-3p	30	30	30	30	30	30	30	30	29.627	28.918	30	30	29.991	30	29.96	29.613	29.595	29.858	30	28.733	29.061	29.99	29.689	30	29.992	30	30	29.644	29.387	29.542
P9	hsa-miR-942-5p	22.938	25.349	27.579	25.502	24.867	24.997	28.812	25.599	24.704	22.844	25.055	26.469	23.018	25.706	25.427	24.388	23.733	26.959	25.823	26.056	27.232	25.785	27.618	25.774	24.704	25.796	25.905	24.352	24.732	26.53
P10	hsa-miR-4688	24.86	25.13	25.306	25.614	25.189	25.092	25.138	24.887	24.879	24.844	25.091	24.917	24.902	24.817	24.888	24.812	24.877	24.853	24.992	24.625	24.678	24.511	24.878	24.676	24.849	24.659	24.578	24.589	24.615	24.747
P11	hsa-miR-197-3p	18.668	21.463	21.908	21.072	20.534	20.584	24.569	20.49	20.107	18.723	20.345	21.245	18.586	21.314	20.676	19.767	19.054	21.663	21.252	20.974	21.997	21.096	22.901	21.518	20.056	21.226	21.563	19.895	19.966	21.51
P12	hsa-miR-126-5p	14.642	18.348	19.222	18.167	17.401	17.364	21.756	17.097	16.48	14.735	17.575	18.402	14.985	17.998	16.992	16.515	15.492	18.766	18.086	18.241	19.382	18.535	20.156	18.549	16.631	17.702	18.524	16.7	16.991	18.501
P13	cel-miR-39-3p	15.386	16.409	17.316	16.645	16.307	16.193	17.53	17.019	15.792	15.295	16.558	16.641	15.737	17.172	16.497	16.136	15.722	16.942	16.241	16.521	17.344	16.729	17.84	16.886	16.335	16.514	16.984	15.904	16.526	17.115
P14	cel-miR-39-3p	15.381	16.389	17.353	16.625	16.32	16.183	17.461	17	15.802	15.309	16.547	16.653	15.721	17.155	16.545	16.119	15.821	16.869	16.273	16.492	17.305	16.693	17.74	16.895	16.332	16.562	16.979	15.881	16.472	17.141
P15	SNORD61	29.744	28.051	30	30	28.683	28.938	30	29.972	29.691	26.98	28.772	28.922	28.773	28.889	29.559	28.004	27.699	30	29.354	30	29.186	27.799	30	29.433	25.476	29.452	29.145	27.423	28.182	28.962
P16	SNORD68	27.485	28.592	30	30	27.627	28.463	30	29.671	28.892	27.016	29	29.333	28.132	29.279	27.764	29.049	27.426	29.46	27.838	29.921	29.944	27.351	29.61	28.972	24.953	29.182	28.547	27.223	27.795	30
P17	SNORD72	30	30	30	30	30	30	30	30	30	30	30	30	30	30	29.875	30	30	30	30	30	30	30	30	30	30	30	30	30	30	30
P18	SNORD95	24.934	25.234	26.593	25.863	22.863	25.207	25.788	25.737	26.037	24.528	24.942	25.557	24.804	25.275	24.626	25.206	24.75	26.282	24.982	25.659	25.51	24.76	26.306	24.807	23.699	25.046	25.927	24.749	25.176	25.851
P19	SNORD96A	28.512	28.007	30	30	27.221	28.52	30	30	29.496	27.696	27.597	28.801	27.655	27.69	27.899	27.529	27.06	30	28.977	30	28.784	27.731	28.982	28.19	26.032	27.785	29.36	27.332	27.508	29.826
P20	RNU6-2	27.633	27	29.553	29.627	28.357	27.611	28.922	28.795	28.181	26.966	29.2	27.836	27.222	28.928	29.08	27.65	28.109	28.49	28.768	27.972	28.535	27.199	28.922	28.125	26.073	28.035	28.499	26.975	27.338	28.535
P21	PCR QC	17.139	17.102	17.34	17.205	17.204	17.172	17.201	17.985	17.094	17.173	17.311	17.165	17.043	17.181	16.999	16.934	16.984	16.942	17.055	16.964	16.905	16.764	17.002	16.995	16.992	16.794	16.863	16.798	16.828	17.015
P22	PCR QC	17.115	17.121	17.388	17.243	17.268	17.27	17.134	17.55	17.134	17.178	17.287	17.097	17.095	17.153	17.017	16.922	17.014	16.967	17.107	16.86	16.879	16.837	16.999	16.968	16.996	16.82	16.884	16.764	16.863	17
P23	PCR QC	19.541	19.541	19.614	19.505	19.66	19.496	19.613	19.549	19.667	19.618	19.488	19.457	19.391	19.629	19.331	19.352	19.252	19.529	19.128	19.269	19.133	19.285	19.546	19.416	19.312	19.402	19.183	19.413	19.228	19.266
P24	PCR QC	19.54	19.653	19.582	19.582	19.73	19.58	19.474	19.559	19.511	19.56	19.619	19.415	19.464	19.582	19.344	19.341	19.481	19.39	19.342	18.97	19.262	19.483	19.339	19.302	19.325	19.313	19.268	19.421	19.356	19.24

## Sheet: replication
cases_ruptured IA	Gene	1	2	3	4	5	6	7	8	9	10	11	12	13	14	15		cases_unruptured IA	16	17	18	19	20	21	22	23	24	25	26	27	28	29	30		Control	31	32	33	34	35	36	37	38	39	40	41	42	43	44
r1	15b-5p	22.034	19.178	17.994	17.416	19.14	18.947	16.565	18.63	19.484	19.287	19.38	18.743	19.116	19.401	22.333		15b-5p	20.242	19.58	19.876	21.809	18.912	19.512	20.589	20.973	21.373	21.952	19.055	22.542	19.498	24.423	19.084		15b-5p	21.207	20.477	23.269	20.872	20.696	19.697	20.083	21.726	21.012	20.551	19.563	19.4	20.798	18.899
r2	126-3p	20.926	17.72	16.857	15.99	17.806	17.463	14.395	17.441	18.172	18.097	18.619	17.665	17.776	18.089	19.666		126-3p	19.139	18.506	18.828	21.205	17.602	17.956	19.459	19.632	19.866	20.625	18.386	20.94	18.391	23.261	18.232		126-3p	20.178	19.211	21.909	19.599	19.63	18.42	18.866	20.694	19.712	19.278	19.022	18.215	19.932	18.488
r3	21-5p	20.714	17.758	17.191	15.878	17.54	17.675	14.128	17.686	17.712	17.935	18.613	17.934	17.996	18.348	19.613		21-5p	19.215	18.326	18.576	19.871	17.589	18.22	20.886	19.982	19.899	20.692	18.707	21.252	18.606	22.747	18.36		21-5p	20.15	19.478	21.894	19.63	19.47	18.614	19.068	21.139	19.891	19.625	18.662	18.348	19.728	18.182
r4	30c-5p	22.07	19.075	18.908	17.644	19.071	19.206	16.266	19.39	19.541	19.996	20.272	19.184	19.278	19.717	21.332		30c-5p	21.182	19.951	20.423	21.991	19.636	20.23	21.956	21.795	22.186	22.703	20.508	22.995	20.271	24.708	19.539		30c-5p	21.847	20.915	23.795	21.351	21.214	20.475	20.965	22.78	21.748	21.32	20.886	20.113	21.921	19.625
r5	148b-3p	24.11	21.644	20.805	19.546	21.334	21.201	17.595	21.133	21.524	21.686	22.195	21.429	21.291	21.62	23.095		148b-3p	22.618	22.206	22.394	23.802	21.257	21.572	22.547	23.835	23.575	24.174	22.282	24.926	21.966	26.597	21.595		148b-3p	23.451	22.973	25.802	23.145	22.974	21.954	21.75	24.502	23.356	22.993	22.382	21.876	23.533	21.682
r6	200a-3p	30.639	29.521	28.948	28.268	29.257	29.319	26.002	29.157	29.361	28.568	33.086	29.243	29.003	29.348	30.049		200a-3p	32.389	33.049	30.001	35	29.613	30.5	30.977	30.859	30.434	30.815	30.979	31.12	33.896	35	31.658		200a-3p	33.775	31.087	32.593	32.834	31.793	29.323	31.655	35	31.51	33.676	30.669	30.983	32.88	29.87
r7	183-5p	28.474	28.565	26.105	26.867	27.886	28.536	25.248	28.556	29.34	28.069	29.152	27.535	28.562	26.799	31.545		183-5p	30.649	29.244	31.494	30.156	29.169	29.534	30.052	29.157	29.103	30.744	29.288	31.002	28.732	32.283	29.039		183-5p	29.538	29.329	30.879	29.273	28.904	28.825	28.095	29.458	30.55	27.13	27.008	27.347	28.785	27.223
r8	2355-3p	31.155	27.757	27.852	26.058	28.005	27.721	23.52	27.916	27.981	28.002	28.722	27.696	28.132	28.125	31.589		2355-3p	29.642	28.946	30.366	32.498	27.797	28.56	29.053	29.78	30.725	30.805	27.799	31.045	28.552	33.779	28.176		2355-3p	30.193	28.966	31.759	28.711	28.927	27.682	28.743	32.744	30.253	29.908	29.037	28.155	30.081	28.645
r9	RTC	17.123	17.022	18.038	17.121	17.164	17.549	17.06	17.922	17.173	17.85	18.031	17.957	17.469	17.593	17.815		141-3p	32.118	32.895	35	35	30.653	35	33.485	35	35	32.441	32.401	35	31.822	35	34.156		141-3p	32.802	34.182	32.278	33.504	33.24	30.877	30.929	32.11	32.051	31.009	34.77	30.463	31.606	28.704
r10	RTC	16.922	17.2	17.961	17.138	17.151	17.653	16.998	18.033	17.252	17.896	18.014	18.231	17.593	17.703	17.842		let-7b-5p	20.158	19.619	20.101	21.376	19.574	18.946	20.506	21.085	20.431	21.14	19.607	22.29	19.327	23.549	19.294		let-7b-5p	19.948	19.669	21.964	19.861	19.931	18.999	19.314	22.027	19.733	19.464	18.841	18.197	19.423	18.245
r11	PPC	19.876	19.742	20.111	19.79	20.559	19.748	19.97	19.556	19.668	19.45	19.858	19.858	19.699	19.696	19.41		RTC	18.191	17.672	17.884	18.36	17.672	17.634	17.597	17.445	17.287	17.31	17.531	17.754	17.87	17.97	17.61		RTC	17.763	17.755	17.537	17.634	17.466	17.563	17.674	19.395	17.865	17.547	18.823	17.615	17.283	17.111
r12	PPC	19.606	19.75	19.584	19.998	19.83	19.62	19.477	19.624	19.731	19.284	20.015	19.739	19.834	19.667	19.511		PPC	19.339	19.58	19.617	19.636	19.486	19.677	19.507	19.53	19.314	18.831	19.392	19.362	19.32	19.532	19.306		PPC	19.445	19.486	19.596	20.022	19.742	19.296	19.579	19.508	19.468	19.433	19.319	19.482	19.672	19.747
[truncated: 1 more columns]
